# Supplementary material for: Conformational plasticity and evolutionary analysis of the myotilin tandem Ig domains
Source: Sci Rep. 2017 Jun 21;7:3993. doi: 10.1038/s41598-017-03323-6 (PMC5479843; doi:10.1038/s41598-017-03323-6)
Supplement: Supplementary file 1 — Supplementary Information [file 41598_2017_3323_MOESM1_ESM.fasta]

>Homosapiens
---MFNYERPKHFIQS--------------QNPC--GSRLQP-----PGPETSS-FS-SQ
TKQSSIII---QPRQCTEQRFSASSTLSSHITMSSSAF-----------PA---SPKQHA
GSNPGQRVTTTYNQSPASF---LSSILPSQ-PDYNSS-KIPS---AMDS-N-------YQ
QS------SAGQPINA----KPSQTANA-KPIP---RTPDHEIQGSKEALIQDLERKLKC
KDTLLHNGNQRLTYEEKMARRLLGPQNAAAVFQAQDDSGAQDSQ-QHNSEHARLQVPTSQ
VRSRSTSRGDVNDQD--AIQEKFYPPRFIQVPEN-MSIDEGRFCRMDFKVSGLPA-PDVS
WYLNGRTVQSDDLHKMIVSEKGLHSLIFEVVRASDAGAYACVAKNRAGEATFTVQLDVLA
KEHKRAPMFIYKPQSKKVLEGDSVKLECQISAIPPPKLFWKRNNEMVQFNTDRISLYQDN
TGRVTLLIKDVNKKDAGWYTVSAVNEAGVTTCNTRLDVTA-RPNQTLPAPKQLRVRPTFS
KYLALNGKGLNVKQAFNP-EGEFQRLAAQSGLYESEEL
>Vicugnapacos
---MFNYERPKHFIQP--------------QNPC--GSRLQP-----PGPETSS-YS-SQ
TKQSSIVI---QPRQCTEQRFSASSTMSSHITMSSSAF-----------PA---SPQQLA
GSIPGQRVTATYNQSPASF---LSSILPSQ-PDYSSS-KISS---TVDS-N-------YQ
QP------SVGQPVTA----KPSQSANA-KPTP---RTPDHEIQGSKEALIQDLERKLKC
KDSLLHNGNQRLTYEEKMARRLLGPQNAAAVFQAQNDSEAQDSPQQHHSEHARLQVPTSQ
VRSRSSSRGDVNDQD--AIQEKFYPPRFIQVPEN-MSIEEGRFCRMDFKVSGLPA-PDVS
WYLNGRPVQSDDFHKMIVSEKGFHSLIFEVVRTSDAGAYACVAKNRAGEATFTVQLDVLA
KEHRRAPMFIYKPQSKKVFEGDSVKLECQISAIPPPKLFWKRNNEMVHFNTDRISLYHDN
SGRVTLLIKDVNKKDAGWYTVSAVNEAGVTTCNTRLDVTA-RPNQTLPAPKQLRVRPTFS
KYLALNGRGLNVKQAFNP-EGEFQRLAAQSGLYESEEL
>Anoliscarolinensis
---MFNYERPKHFIQS--------------QNTY--QGKPQP-----PGPDTSTALPSRP
TKQSSILI---QPCNPNEKKFSSSSSLSSPISLSSPSYS----ASFPVTPA---SAQSPA
SSTSGQRISSMHNQSPAAF---LCSVLPSH-FEYSS--QGSP---SVES-N---------
--------SYSKPMYK----KQTSSPRQ---VQ---KTSDREIQGTKDALIQDLERKLRC
KDNLLHNGNQRLSYEERMARRLLGPENAASVFEPQSEENAQDSQ-QQNLESSRLQVPAAQ
VRSRPTSRGERSEQG--SIQEKFFQPRFVQVPED-ITVEEGRFCRIDFKVSGLPT-PDVA
WYLNGRLVHPDEFHKMIVSEKGVHSFIFEVIRVYDAGMWECVAYNRAGEASFTVKLDVIA
REHRKAPTFIFKPQSTRVYEGDSARIECQVSALPPPQIYWKRNNEMVQFNTDRISMFHDT
SGKVCLLIHNVNKKDAGWYTVSAVNEAGVATCHARLDVAT-HTYKPRPNPKPLKVRPTFS
KYLALNGKGLDVKQAFLPDEGEFQCLAAQSGLYESDEL
>Otolemurgarnettii
---MFNYERPKHFIQS--------------QNPC--GSRLQP-----PGPETSS-FS-SQ
TKQSSIVI---QPRQTTEQRFSASSTVSSHITMSSSAF-----------PA---SSQQLA
GSNPGQRVTATYNQSPASF---LSSILPSQ-PDYSSS-KIPS---TVNS-N-------YQ
QS------SAGQPINA----KPCQTTNA-KPTP---RTPDHEIQGSKQALIQDLERKLKC
KDTLLHNGNQRLTYEEKMARRLLGPQNAAAVFQAQNDSDAQDSP-QHNSEHARLQVPTPQ
VRSRSSSRGDVNDQD--AIQEKFYPPRFIQVPEN-MSIEEGRFCRMDFKVSGLPA-PDVS
WYLNGRPVQSDDLHKMIVSEKGFHSLIFEVVRTSDAGTYACVAKNRAGEATFTVQLDVLA
KEHKRAPMFIYKPQSKKVFEGDSVKLECQISAIPPPKLFWKRNNEMVQFNTDRISLYHDN
TGRVTLLIKDVNKKDAGWYTVSAVNEAGVTTCNTRLDVTA-RPNQTLPAPKQLRVRPTFS
KYLALNGKGLDVEQAFNP-EGEFQRLAAQSGLYESEEL
>Feliscatus
---MFNYERPKHFIQT--------------QNPC--GSRLQP-----PGPETSS-YS-SQ
TKQSSIII---QPRQCTEQRFSASSTVSSHITMSSSAF-----------PA---SPQQHA
ASNPGQRVTATYNQSPASF---LSSILPSQ-SDYSSS-KIPS---NVDT-N-------YQ
QP------SVGQPLSA----TQSQNANANKPTP---RTPDHEIQGSKEALIQDLERKLKC
KDSLLHNGNQRLTYEEKMARRLLGPQNAAAVFQAQNDSEAQDSP-QHNSEHARLQVPTSQ
VRSRSSSRGDVNDQD--AIQEKFYPPRFIQVPEN-MSIEEGRFCRMDFKVSGLPA-PDVS
WYLNGRPVQSDDLHKMIVSEKGFHSLIFEVVRASDAGTYACVAKNRAGEATFTVQLDVLA
KEHRRAPMFIYKPQSKKVFEGDSVKLECQISAVPPPKIFWKRNNEMVQFNTDRISLYHDN
SGRVTLLIKDVNKKDAGWYTVSAVNEAGVTTCNTRLDVTV-HQRQTLPAPKQLRVRPTFS
KYLALNGKGLDVKQAFNP-EGEFQRLAAQSGLYESEEL
>Pantroglodytes
---MFNYERPKHFIQS--------------QNPC--GSRL-P-----PGPETSS-FS-SQ
TKQSSIII---QPRQCTEQRFSASSTLSSHITVSSSAF-----------PA---SPQQPA
GSNPGQRVTTTYNQSPASF---LSSILPSQ-PDYNIS-KIPS---AMDS-N-------YQ
QS------SAGQPVNA----KPSQTANA-KPIP---RTPDHEIQGSKEALIQDLERKLKC
KDTLLHNGNQRLTYEEKMARRLLGPQNAAAVFQAQDDSGAQDSQ-QHNSEHARLQVPTSQ
VRSRSTSRGDVNDQD--AIQEKFYPPRFIQVPEN-MSIDEGRFCRMDFKVSGLPA-PDVS
WYLNGRPVQSDDLHKMIVSEKGLHSLIFEVVRASDAGAYACVAKNRAGEATFTVQLDVLA
KEHKRAPMFIYKPQSKKVLEGDSVKLECQISAIPPPKLFWKRNNEMVQFNTDRISLYQDN
TGRVTLLIKDVNKKDAGWYTVSAVNEAGVTTCNTRLDVTA-RPNQTLPAPKQLRVRPTFS
KYLALNGKGLNVKQAFNP-EGEFQRLAAQSGLYESEEL
>Bostaurus
---MFNYERPKHFIQS--------------QNPC--GSRLQP-----PGPEISS-YS-SQ
TKQSSITI---QPRQCTEQRYSASSTVSSHITMSSSAF-----------PA---SPQQLA
GSNPAQRVTATYNQSPASF---LSSILPSQ-PDYSSS-KNPS---TVDS-N-------YQ
QP------SVGQPINV----KSSQNANA-KLTP---KTPDHEIQGSKEALIQDLERKLKC
KDSLLHNGNQRLTYEEKMARRLLGPQNAAAVFQGQNDSEAQDSAQQHNIEHARLQVPTSQ
VRSRSSSRGDVNDQD--AIQEKFYPPRFIQVPEN-MSIEEGRFCRMDFKVSGLPA-PDVS
WYLNGRPVQSDDFHKMIVSEKGFHSLIFEVVRASDAGAYACVAKNRAGEATFTVQLDVLA
KEHRRAPMFIYKPQSKKVFEGESVKLECQISAVPPPKLFWKRNNEMVQFNTDRISLYHDN
SGRVTLLIKDVNKKDAGWYTVSAVNEAGVTTCNTRLDVTA-RPNQTLPAPKQLRVRPTFS
KYLALNGKGLNVKQAFNP-EGEFQRLAAQSGLYESEEL
>Canislupusfamiliaris
---MFNYERPKHFIQS--------------QNPC--GSRLQP-----PGPETSS-YS-SQ
TKQSSIII---QPRQCSEQRYCASSTVSSHVTMSSSAF-----------PA---SPQQHA
GSNPGQRVTATYNQSPASF---LSSILPSQ-PDYSSS-KIPS---NVDS-N-------YQ
QP------SFGQPVNA----KPSQSTNA-KPIP---RTPDHEIQGSKEALIQDLERKLKC
KDSLLHNGNQRLTYEEKMARRLLGPQNAAAVFQAQNDSEAQDSPQQHNLEHARLQVPTSQ
VRSRSSSRGDVNDQD--AIQEKFYPPRFIQVPEN-MSIEEGRFCRMDFKVSGLPA-PDVS
WYLNGRPVQSDDFHKMIVSEKGFHSLIFEVVRASDAGAYACVAKNRAGEATFTVQLDVLA
KEHRRAPMFIYKPQSKKVFEGDSVKLECQISAVPPPKLFWKRNNEMVQFNTDRISLYHDN
SGRVTLLIKDVNKKDAGWYTVSAVNEAGVTTCNTRLDVTV-RQNQTLPAPKQLRVRPTFS
KYFALNGRGLDVKQAFNP-EGEFQRLAAQSGLYESEEL
>Loxodontaafricana
---MFNYERPKHFIQS--------------QNPC--GSRLQP-----PGSETAS-FS-SQ
TKQSSITI---QPRQCTEQRYSASSTVSSHITMSSSAF-----------PA---SSQQLT
SSNPGQRVAATYNQSPASF---LSSVLPSQ-PDYSSR-KIPS---TVDSNN-------IE
ET------AVTLEINQ----IYQQPVNA-KPTP---RTPDHEIQGSKEALIQDLERKLKC
KDSLLHNGNQRLTYEEKMARRLLGPQNAAAVFQAQNDNEAQDSL-QHISEHARLQVPTSQ
VRSRSSSRGDVNDQD--AIQEKFYPPRFIQVPEN-MSIEEGRFCRMDFKVSGLPA-PDVS
WYLNGRPVQSDDFHKMIVSEKGFHSLLFEVVRTSDTGDYVCVAKNRAGEATFTVQLDVIA
KEHRRAPMFIYKPQSKKVFEGDTVKLECQISAVPPPKLFWKRNNEMVQFNTDRISLYHDN
SGRVTLLIKDVNKKDAGWYTVSAVNEAGVTTCNTRLDVTA-HPKQTLPAPKQLRVRPTFS
KYLALNGRGLNVKQAFNP-EGEFQRLAAQSGLYESEEL
>Mustelaputoriusfuro
---MFNYERPKHFLQS--------------QNPC--GSRLQP-----PGPETSS-YS-SQ
TKQSSIII---QPRQCTEQRFSASSTVSSHITMSSSAF-----------PA---SPQQHA
GPNPGQRVTATYNQSPASF---LSSILPSQ-PDYSSS-KIPS---NVDS-N-------YQ
QP------SFGQPVNA----KPSQSANA-KPTP---RTPDHEIQGSKEALIQDLERKLKC
KDSLLHNGNQRLTYEEKMARRLLGPQNAAAVFQAQNDSEAQDSP-QHNSEHARLQVPTSQ
VRSRSSSRGDVNDQD--AIQEKFYPPRFIQVPEN-MSIEEGRFYRMDFKVSGLPA-PDVS
WYLNGRPVQSDDFHKMIVSEKGFHSLIFEVVRTSDAGAYVCVAKNRAGEATFTVQLDVLA
KEHRRAPMFIYKPQSKKVFEGDSVKLECQISAVPPPKLFWKRNNEMVQFNTDRISLYHDN
SGRVTLLIKDVNKKDAGWYTVSAVNEAGVTTCNTRLDVTV-RQNQTLPAPKQLRVRPTFS
KYLALNGKGLDVKQAFNP-EGEFQRLAAQSGLYESEEL
>Nomascusleucogenys
---MFNYERPKHFIQS--------------QNPC--GSRLQP-----PGPETSS-FS-SQ
TKQSSIII---QPRQCTQQRFSASSTLSSHITMSSSAF-----------PA---SPQQPA
GSNSGQRVTTTYNQSPASF---LSSILPSQ-PDYNSS-KIPS---AMDS-N-------YQ
QF------SAGQPVNA----KPSQTANA-KPTP---RTPDHEIQGSKEALIQDLERKLKC
KDTLLHNGNQRLTYEEKMARRLLGPQNAAAVFQAQDDSGAQDSQ-LHNSEHARLQVPTSQ
VRSRSSSRGNVNDQD--AIQEKFYPPRFIQVPEN-MSIDEGRFCRMDFKVSGLPA-PDVS
WYLNGRPVQSDDLHKMIVSEKGFHSLIFEVVRASDAGAYACVAKNRAGEATFTVQLDVLA
KEHKRAPMFIYKPQSKKVLEGDSVKLECQISAIPPPKLFWKRNNEMVQFNTDRISLYQDN
TGRVTLLIKDVNKKDAGWYTVSAVNEAGVTTCNTRLDVTA-RPNQTLPAPKQLRVRPTFS
KYLALNGKGLNVKQAFNP-EGEFQRLAAQSGLYESEEL
>Gorillagorillagorilla
---MFNYERPKHFIQS--------------QNPC--GSRLQP-----PGPESSS-FS-SQ
TKQSSIII---QPRQCTEQRFSASSTLSSHITMSSSAF-----------PA---SPQQPA
GSNPGQRVTTTYNQSPASF---LSSILPSQ-PDYNSS-KIPS---AMDS-N-------YQ
QS------SAGQPVNA----KPSQTANA-KPIP---RTPDHEIQGSKEALIQDLERKLKC
KDTLLHNGNQRLTYEEKMARRLLGPQNAAAVFQAQDDSGAQDSQ-QHNSEHARLQVPTSQ
VRSRSTSRGDVNDQD--AIQEKFYPPRFIQVPEN-MSIDEGRFCRMDFKVSGLPA-PDVS
WYLNGRPVQSDDLHKMIVSEKGLHSLIFEVVRASDAGAYACVAKNRAGEATFTVQLDVLA
KEHKRAPMFIYKPQSKKVLEGDSVKLECQISAIPPPKLFWKRNNEMVQFNTDRISLYQDN
TGRVTLLIKDVNKKDAGWYTVSAVNEAGVTTCNTRLDVTA-RPNQTLPAPKQLRVRPTFS
KYLALNGKGLNVKQAFNP-EGEFQRLAVQSGLYESEEL
>Caviaporcellus
---MFNYERPKHFIQS--------------QNPC--GSRLQP-----PGPEASS-LP-SP
TKQSSITI---QPRQCTEHRFAASSTVSSHITMSSSGF-----------P----ASQQPA
GSSPGQRVTATYTQSPASF---LSSILPSY-PDYSSS-KTSP---TVNS-N-------YS
KES-----QLSHPQLATCKCQAIPNCNA-MPAP---RTPDHEIQGSKEALIQDLERKLKC
KEAILHNGNQRLTYEEKMARRLLGPQNAAAVFQAQN-SDAQDSP-QHNSEHARLQVPTAQ
VRSRSSSRGDVNDQD--AIQEKFYPPRFIQVPES-MSIEEGRFCRMDFKKSEWAASPDVS
WYLDGRPVQSDELHKMIVSEKGFHSLIFEVVRVSDAGAYVCVAKNRAGEATFTVQLDVLA
KEHKRAPMFIFKPQSKKVYEGDSVKLECQISAIPPPKLFWKRNNEMVRFNTDRISLYHDN
TGRVTLLIQDVNKKDAGWYTVSAVNEAGVITCNTRLDVAA-RPNQTLPAPKQLRVRPTFS
KYLALNGRGLDVKQAFNP-EGEFQRLAAQSGLYESEEL
>Equuscaballus
---MFNYERPKHFIQS--------------QNPC--GSRLQP-----PGPETSS-YS-SQ
TKQSSIII---QPRQCTEQRFSASSTMSSHITMSSSAF-----------PA---SSQQLA
GSNPGQRVTATYNQSPASF---LSSILPSQ-PDYSSS-KIPS---TVDS-N-------YQ
QP------SFGQPVNA----KPSQSANA-KPIP---RTPDHEIQGSKEALIQDLERKLKC
KDSLLHNGNQRLTYEEKMARRLLGPQNAAAVFQAQNDSEAQDSQ-QHNSEHARLQVPTSQ
VRSRSSSRGDVNDQD--AIQEKFYPPRFIQVPEN-MSIDEGRFCRMDFKVSGLPA-PDVS
WYLNGRPVQSDDFHKMIVSEKGFHSLIFEVVRASDAGAYACVARNRAGEATFTVQLDVLA
KEHRRAPMFIYKPQSKKVFEGESVKLECQISAIPPPKLFWKRNNEMVHFNTDRISLYHDN
SGRVTLLIKDVNKKDAGWYTVSAVNEAGVTSCNTRLDVTA-RPNQTLPAPKQLRVRPTFS
KYLALNGRGLNVKQAFNP-EGEFQRLAAQSGLYESEEL
>Procaviacapensis
---MFNYERPKHFIQS--------------QNPC--GSRLQP-----PGPDTSS-FS-SQ
TKQSSITI---QPRQCTEQRYSASSTMSSHITMSSSAF-----------PA---SSQQLT
SSNSGQRVAATYNQSPASF---LSSILPSQ-PDYSSS-KIPS---TVDS-N-------YQ
QP------SVGQPVNT----KASQTANA-KPTP---RTPDHEIQGSKEALIQDLERKLKC
KDSLLHNGNQRLTYEEKMARRLLGPQNAAAVFQAQNDNETQDSPQQHTSEHSRLQVPTSQ
VRSRSSSRGGVNDQD--AIQEKFYPPRFIQVPEN-MSIEEGRFCRMDFKVSGLPA-PDVS
WYLNGRPVQSDDFHKMIVSEKGFHSLILEVVRVSDAGDYVCVAKNRAGEATFTVQLDVLA
REHRRPPMFIYKPQSKKVYEGESVKLECQISAVPPPKLFWKRNNEMVQFNTDRISLYHDN
SGRVTLLIKDVNKKDAGWYTVSAVNEAGVTSCNTRLDVTA-RPNQTLPAPKQLRVRPTFS
KYLALNGKGLNVKQAFNP-EGEFQRLAAQSGLYESEEL
>Callithrixjacchus
---MFNYERPKHFIQS--------------QNPC--GPRLQP-----PGPETSS-FS-SQ
TKQSSIII---QPRQCTEQRFSASSTVSSHITMSSPAF-----------PA---SPQQPA
GSNPGQRVTTTYNQSPASF---LSSILPSQ-PDYNSS-KIPS---PMDS-N-------YQ
QS------SAGQPVNA----NPSQTANA-KPTP---RTPDHEIQGSKEALIQDLERKLKC
KDTLLHNGNQRLTYEEKMARRLLGPQNAAAVFHTQDDSDTRNSQ-QHNSEHARLQVPTSQ
VRSRSSSRGTVNDQD--AIQEKFYPPRFIEVPEN-MSIDEGRFCRMDFKVSGLPA-PDVS
WYLNGRPVQSDDLHKMIVSEKGLHSLIFEVVRASDTGAYVCVAKNRAGEATFTVQLDVLA
KEHKRAPMFIYKPQSKKVLEGDSVKLECQISAIPPPKLFWKRNNEMVQFNTDRISLYQDN
TGRVTLLIKDVNKKDAGWYTVSAVNEAGVTTCNTRLDVTA-RPNQTLPAPKKLRVRPTFS
KYLALNGKGLDVKQAFNP-EGEFQRLAAQSGLYESEEL
>Pteropusvampyrus
---MFNYERPKYFIQS--------------QNPC--GSRLQP-----PGPETSS-YS-SQ
TKQSSITI---QPRQCTEKRFSASSTVSSHITMSSSAF-----------PA---SPQQLA
SSNPGQRVTATYNQSPANF---LSSILPSQ-PDYSSS-KIPS---TVDS-N-------YQ
QP------SVGQPVNA----KPSQSANA-KPTP---RTPDHEIQGSKEALIQDLERKLKC
KDSLLHNGNQRLTYEEKMARRLLGPQNAAAVFQAENDSEAQDSPQQHNSDHVRLQVPTSQ
IRSRSSSRGDVNDQD--AIQEKFYPPRFIQVPEN-MSIEEGRFCRMDFKVSGLPA-PDVS
WYLNGRPVQSDDFHKMIVSEKGFHSLIFEVVRPSDAGAYACVAKNRAGEATFTVQLDVLA
KEHRRAPMFIYKPQSKKVFEGDSVKLECQISAVPPPKLFWKRNNEMVQFNTDRISLYHDN
SGRVTLLIKDVNKKDAGWYTVSAVNEAGVITCNTRLDVTA-RPNQTLPAPKQLRVRPTFS
KYLALNGKGLDVKQAFNP-EGEFQRLAAQSGLYESEEL
>Myotislucifugus
---MFNYERPKHFIQS--------------QNPC--GSRLQP-----PGPETSS-YS-SQ
TKQSSIII---QPRQCTEQRFSASSTVSSHITM-SSAF-----------PA---SPQQPG
GSNPGQRVTATYNQSPASF---LSSILPSQ-PDYSSS-KIPS---TVDS-N-------YQ
QP------SVGQSVNA----RPSQSTNA-KPTP---KTPDHEIQGSKEALIQDLERKLKC
KDSLLHNGNQRLTYEEKMARRLLGPQNAAAVLQAQNDSEAQDSP-QHNSEHARLQVPTSQ
VRSRSSSRGGVNDED--AIQEKFYPPRFIQVPEN-MSIEEGRFCRMDFKVSGLPA-PDVA
WYLNGRPVQSDDFHKMIVSEKGFHSLIFEMVRVSDAGAYVCVAKNRAGEATFTVQLDVLA
KEHRRAPMFIYKPQSKKVFEGDSVKLECQISAVPPPKLFWKRNNEMVQFNTDRISLYHDN
SGRITLLIKDVNKKDAGWYTVSAVNEAGVITCNTRLDVTA-RPNQTLPAPKQLRVRPTFS
KYLALNGKGLDVKQAFNP-EGEFQRLAAQSGLYESEEL
>Musmusculus
---MFNYERPKHFIQP--------------QNPC--GSRLQP-----PGPEVSG-FP-SQ
TKQSSIVI---QPRQCTEQRFSASSTVSSHITVSSSAY-----------P----APQQLA
GPNPGQKVTATYNQSPASF---LSSILPSQ-PDYCNS-KIPS---TVDS-N-------YQ
QS------SVNQPVNA----MSSQAANA-RPTP---KTPDHEIQGSKEALIQDLERKLKC
KDTLLHNGNQRLTYEEKMARRLLGPQNAAAVFQAQN-SDVQDSP-QHNPEQARLHVPTSQ
VRSRSSSRAEANDQD--AIQEKFYPPRFIQVPEN-MSIEEGRFCRMDFKVSGLPA-PDVS
WYLNGRPVQSDELHKMIVSEKGFHSLIFEVVRASDAGPYACVARNRAGEATFTVQLDVLA
KEHKRAPMFIFKPQSKKVFEGETVKLECQISAIPPPKLFWKRNNEMVQFNTDRISLYHDN
AGRVTLLIKDVNKKDAGWYTVSAVNEAGVTTCNTRLDVTA-RPIQTLPAPKQLRVRPTFS
KYLALNGRGLDVKQAFNP-EGEFQRLAAQSGLYESEEL
>Microcebusmurinus
---MFNYERPKHFIQS--------------QNPC--GSRLQP-----PGPETSS-FS-SQ
TKQSSIVI---QPRQSTEQRFSASSTVSSHITMSSSAF-----------P----------
GSNPGQRVTATYNQSPASF---LSSILPSQ-PDYSSS-KIPS---TVDS-N-------YQ
QS------SAGQPINA----KPSYTANA-KPTP---RTPDHEIQGSKEALIQDLERKLKC
KDTLLHNGNQRLTYEEKMARRLLGPQNAAAVFQAQNDSDAQDLP-QHNSEHARLQVPTSQ
VRSRSSSRGDVNDQD--AIQEKFYPPRFIQVPEN-MSIEEGRFCRMDFKVSGLPA-PDVS
WYLNGRPVQSDDLHKMIVSEKGFHSLIFEVVRTSDAGAYACVARNRAGEATFTVQLDVLA
KEHKRAPMFIYKPQSKKVFEGESVKLECQISAIPPPKLFWKRNNEMVQFNTDRISLYHDN
AGRVTLLIKDVNKKDAGWYTVSAVNEAGVTTCNTRLDVTA-RPNQTLPAPKQLRVRPTFS
KYLALNGRGLDVKQAFNP-EGEFQRLAAQSGLYESEEL
>Papioanubis
---MFNYERPKHFIQS--------------QNPC--GSRLQP-----PGPETSS-FS-SQ
TKQSSITI---QPRQCTEQRFSASSTVSSHITMSSSAF-----------PA---STQQPA
GSNPGQRVTTTYNQSPASF---LSSILPSQ-PDYNSS-KIPS---AMDS-N-------YQ
QF------SAGQPVNA----KPSQTANA-KPTP---RTPDHEIQGSKEALIQDLERKLKC
KDTLLHNGNQRLTYEEKMARRLLGPQNAAAVFQAQNDSGAQDSQ-QHNSEHARLQVPTSQ
VRSRSSSRGDVNDQD--AIQEKFYPPRFIQVPEN-MSIDEGRFCRMDFKVSGLPA-PDVS
WYLNGRPVQSDDLHKMIVSEKGLHSLIFEVVRASDAGAYACVARNRAGEATFTVQLDVLA
KEHKRAPMFIYKPQSKKVLEGDSVKLECQISAIPPPKLFWKRNNEMVQFNTDRISLYQDN
TGRVTLLIKDVNKKDAGWYTVSAVNEAGVTTCNTRLDVTA-RPNQTLPAPKQLRVRPTFS
KYLALNGRGLDVKQAFNP-EGEFQRLAAQSGLYESEEL
>Monodelphisdomestica
---MFNYERPKHFIQS--------------QNTC--SSRLQP-----PGPETST-FSSSQ
TKQSSILI---HPRQCTEQRYSASSTMSSQITMSSSAF-----------PT---SGQQLP
GSSLGQRVTSTYNQSPASF---LSSVLPSQ-PDYSGS-KNPA---TVES-N-------YQ
QP------SVNQPVNV----KAAQGAHP-KMAP---KTPDHEIQGSKEALIQDLERKLRC
KDNLLHNGNQRLTYEERMARRLLGPQNAAAVFQAQNDNESQDSA-QHNSENARLQVPVPQ
IRSRSSSRGDTNDQE--SILEKFYPPRFVQVPEN-LSIEEGRFCRIDYKVSGLPA-PDVA
WYLNGRPVQSDDFHKMIVSEKGFHSLIFEVVRASDAGTYVCVAKNRAGEATFTIQLDVLA
KEHKRAPMFIYKPQSKKVYEGDSVKLECQVSAIPPPKIFWKRNNEMVQFNTDRISLYHDN
SGRITLLIKDANKKDAGWYTVSAVNEAGVVTCNTRLDVAA-RPTQTLPNPKQLRVRPTFS
KYLALNGKGLDVKQAFNP-EGEFQRLAAQSGLYESEEL
>Pongoabelii
---MFNYERPKHFIQS--------------QNPC--GSRLQP-----PGPETSS-FS-SQ
TKQSSIII---QPRQCTEQRFSASSTLSSHITMSSSAF-----------PA---SPQQPA
GSNPGQRVTTTYNQSPASF---LSSILPSQ-PDYNSS-KIPS---AMDS-N-------YQ
QS------SAGQPVNA----KPT---------P---RTPDHEIQGSKEALIQDLERKLKC
KDTLLHNGNQRLTYEEKMARRLLGPQNAAAVFQTQDDSGAQDSQ-QHNSEHARLQVPTSQ
VRSRSTSRGDVNDQD--AIQEKFYPPRFIQVPEN-MSIDEGRFCRMDFKVSGLPA-PDVS
WYLNGRPVQSDDLHKMIVSEKGLHSLIFEVVRASDAGAYACVAKNRAGEATFTVQLDVLA
KEHKRAPMFIYKPQSKKVLEGDSVKLECQISAIPPPKLFWKRNNEMVQFNTDRISLYQDN
TGRVTLLIKDVNKKDAGWYTVSAVNEAGVTTCNTRLDVTA-RPNQTLPAPKQLRVRPTFS
KYLALNGKGLNVKQAFNP-EGEFQRLAAQSGLYESEEL
>Ailuropodamelanoleuca
---MFNYERPKHFLQS--------------QNPC--GSRLQP-----PGPETSS-YS-SQ
TKQSSIII---QPRQCTEQRFSASSTVSSHITM-SSAF-----------PA---SAQQHA
GSNPGQRVTATYNQSPASF---LSSILPSQ-PDYSSS-KIPS---SMDS-N-------YQ
QP------SFSQPVNA----KPSQSANA-KPAP---RTPDHEIQGSKEALIQDLERKLKC
KDSLLHNGNQRLTYEEKMARRLLGPQNAAAVLQAQNDSEAQDSP-QHNSEHARLQVPTSQ
VRSRSSSRGTLNEQD--AIQEKFYPPRFIQVPEN-MSIEEGRFCRMDFKVSGLPA-PDVS
WYLNGRPVQSDEFHKMIVSEKGFHSLIFEVVRTSDAGAYVCVAKNRAGEATFTVQLDVLA
KEHRRAPMFIYKPQSKKVFEGDSVKLECQISAVPPPKLFWKRNNEMVQFNTDRISLYHDN
SGRVTLLIKDVNKKDAGWYTVSAVNEAGVTTCNTRLDVTV-RQNQTLPAPKRLRVRPTFS
KYLALNGKGLDVKQAFNP-EGEFQRLAAQSGLYESEEL
>Susscrofa
---MFNYERPKHFIQS--------------QNPC--GSRLQP-----PGPETSS-YS-SQ
TKQSSIII---QPRQCTEQRFSASSTVSSHITMSSSAF-----------PA---SPQQPA
ASNPGQRVTATYNQSPASF---LSSILPSQ-PDYSSS-KIPS---TMDS-N-------YQ
QP------SVGQPVNA----KPSQSLNA-KPIP---RTPDHEIQGSKEALIQDLERKLKC
KDSLLHNGNQRLTYEEKMARRLLGPQNAAAVFQAQNDSAAQDSPQQHNSEHARLQVPTSQ
VRSRSSSRGDVNDQD--AIQEKFYPPRFIQVPEN-MSVEEGRFCRMDFKVSGLPA-PDVS
WYLNGRPVQSDDLHKMIVSEKGFHSLIFEVVRASDAGAYACVAKNRAGEATFTVQLDVLA
KEHRRAPMFIYKPQSKKVFEGDSVKLECQISAIPPPKLFWKRNNEMVQFNTDRISLYHDN
SGRVTLLIKDVNKKDAGWYTVSAVNEAGVITCNTRLDVTA-RPNQTLPAPKQLRVRPTFS
KYLALNGRGLDVKQAFNP-EGEFQRLAAQSGLYESEEL
>Ornithorhynchusanatinus
---MFNYERPKHFLHS--------------QNTC--GTRMQP-----PGTETSM-LPSNP
TKQSSILI---QPRQCTEQRFSSSSSVSSRITVSSSTF-----------PT---SAQQPA
GSFPGQRVSTSFSQSPAGF---LSSILPSQ-PDYNSS-RGPS---AVEP-N-------YR
QS------MPTQAGNP----KPMQIGNA-KPIL---KIPDHEIQGSKEALIQDLERKLRC
KDSLLHNGNQRLTYEEKMARRLLGPQNAAAVLDTQNDHEAQDFS-QPNSENVRLQVPSPQ
VRSRSSSRGAVNDQD--SIQEKFYPPRFVQVPEN-LSIEEGRFCRIDFKVSGLPA-PDVT
WYLNGAPVHSDDFHKMIVSEKGFHSLIFEVVRASDAGAYACVATNRAGEATFTVQLDVLA
KEHRRAPIFIFKPQSKKVYEGESVKLECQISATPPPKLFWKRNNEMVQFNTDRISLYHDN
SGRITLLIKDVTKKDAGWYTVSAVNEAGVTTCNTRLDVAA-IPNQTLPNPKQLRVRPTFS
KYLALNGRGLDVKQAFNP-EGEFQRLAAQSGLYESEEL
>Oryctolaguscuniculus
---MFNYERPKHFIQS--------------QNPC--GSRSQP-----PGPETSS-FS-SQ
TKQSSITI---HPRQCTEQRFSASSTMSSHITMSSSAF-----------PA---SPQQLA
GSNQGQRVTATYNQSPASF---LSSILPSQ-PDYSTS-KIPS---TVDS-N-------YQ
QS------SVGQPVNA----HPSQTANA-KATP---RTPDHEIQGSKEALIQDLERKLKS
KDTLLHNGNQRLTYEEKMARRLLGPQNAAAVFQAQNDSDTQYSTQQQNSEHARLQVPTSQ
VRSRSSSRGDVNDQD--AIQEKFYPPRFIQVPEN-ISIDEGRFCRMDFKVSGLPA-PDVS
WYLNGRPVQSDDLHKMIVSEKGFHSLIFEVVRASDAGAYVCVAKNRAGEATFTVQLDVLA
KEHKRAPMFIFKPQSKKVFEGESVKLECQISAIPPPKLFWKRNNEMVHFNTDRISLYHDN
AGRVTLLIKDVNKKDAGWYTVSAVNEAGITTCNTRLDVTA-RPNQTLPAPKQLRVRPTFS
KYLALNGRGLDVKQAFNP-EGEFQRLAAQSGLYESEEL
>Rattusnorvegicus
---MFNYERPKHFIQS--------------QNPC--GSGLQP-----PGPEVSS-FP-NQ
TKQSSIVI---QPRQCTEQRFSASSTVSSHITVSSSAY-----------P----ASQQLA
GPNPGQKVTATYNQSPASF---LSSILPSQ-PDYSNS-KIPS---TVDS-N-------YQ
QS------SVHQPVNA----VSSQAAGA-KPTP---RTPDHEIQGSKEALIQDLERKLKC
KDTLLHNGNQRLTYEEKMARRLLGPQNAAAVFQAQN-SDVQDSS-QHNPEHARLQVPTSQ
VRSRSSSRADANDQD--AIQEKFYPPRFIQVPEN-MSIEEGRFCRMDFKVSGLPA-PDVS
WYLNGRLVQSDELHKMIVSEKGFHSLIFEVVRASDAGPYACVARNRAGEATFTVQLDVLA
KEHKRAPMFIYKPQSKKVFEGESVKLECQISAIPPPKLFWKRNNEMVQFNTDRISLYHDN
AGRVTLLIKDVNKKDAGWYTVSAVNEAGVTTCNTRLDVTA-RPNQTPPAPKQLRVRPTFS
KYLALNGKGLDVKQAFNP-EGEFQRLAAQSGLYESEEL
>Ovisaries
---MFNYERPKHFIQS--------------QNPC--GSRLQP-----PGPEISS-YS-SQ
TKQSSITI---QPRQCTEQRYSASSTVSSHITVSSSAF-----------PA---SPQQLA
GSNPSQRVTATYNQSPASF---LSSILPSQ-PDYSSS-KIPS---TVDS-N-------YQ
QP------SVGQPVNV----KSSQNANA-KLTP---RTPDHEIQGSKEALIQDLERKLKC
KDSLLHNGNQRLTYEEKMARRLLGPQNAAAVFQGQNDSEAQDSAQQHNIEHARLQVPTSQ
VRSRSSSRGDMSDQD--AIQEKFYPPRFIQVPEN-MSIEEGRFCRMDFKVSGLPA-PDVS
WYLNGRPVQSDDFHKMIVSEKGFHSLIFEVVRASDAGAYACVAKNRAGEATFTVQLDVLA
KEHRRAPMFIYKPQSKKVFEGESVKLECQISAIPPPKLFWKRNNEMVQFNTDRISLYHDN
SGRVTLLIKDVNKKDAGWYTVSAVNEAGVTTCNTRLDVTA-RPNQTLPAPKQLRVRPTFS
KYLALNGKGLNVKQAFNP-EGEFQRLAAQSGLYESEEL
>Ictidomystridecemlineatus
---MFNYERPKHFIQS--------------QNPC--GSRLQP-----PGPETSS-FS-SQ
TKQSSIMI---QPRQCTEQRFSATSTVSSHITMSSSAF-----------P----ASQPLA
GSNPGQRVTGTYNQSPASF---LSSILPSQ-PDYSTS-KTPS---TVES-N-------YQ
QS------SVGQPVNA----KPSQTANA-KPTP---RTPDQEIQGSKEALIQDLERKLKC
KDTLLHNGNQRLTYEEKMARRLLGPQNAAAVFQAQN-SDAQDSP-QHNPEHARLQVPTSQ
VRSRSSSRGDVNDQD--AIQEKFYPPRFIQVPEN-MSIEEGRFCRMDFKVSGLPA-PDVS
WYLNGRPVQSDELHKMIVSEKGFHSLIFEVVRASDAGAYACVARNRAGEATFTVQLDVLA
KEHKRAPMFIYKPQSKKVFEGESVKLECQISAIPPPKLFWKRNNEMVQFNTDRISLYHDN
AGRVTLLIKDVNKKDAGWYTVSAVNEAGVTTCNTRLDVTA-RPNQTLPAPKQLRVRPTFS
KYLALNGKGLDVKQAFNP-EGEFQRLAAQSGLYESDEL
>Tarsiussyrichta
---MFNYERPRHFIQS--------------QNPC--GSRLQP-----PGPENSS-FS-SQ
TKQSSITI---QPRQCTEQRFSSSSTVSSHITMSSSTL-----------PA---SPQQLA
SSNPGQRVTATYNQSPASF---LSSILPSQ-PDYSSN-KIPS---TMDS-N-------YQ
QF------SAGQSVNA----KPSQTANA-KPTP---RTPDHEIQGSKEALIQDLERKLKC
KDTLLHNGNQRLTYEEKMARRLLGPQNAAAVFQAQNDSDAQDSPQQHNVEHGRLQVPTSQ
VRSRSSSRGDVNDQD--AIQEKFYPPRFIQVPEN-MSIEEGRFCRMDFKVSGLPA-PDVS
WFLNGRPVQPDDLHKMIVSEKGFHSLIFEVIRASDAGAYVCVAKNRAGEATFTVQLDVLA
KEHKRAPMFIYKPQSKKVFEGESVKLECQISAIPPPKLFWKRNNEMVQFNTDRISLYHDN
TGRVTLLIKDVNKKDAGWYTVSAVNEAGVTTCNTRLDVTA-RPNQTLPAPKQLRVRPTFS
KYLALNGKGLDVKQAFNP-EGEFQRLAAQSGLYESEEL
>Sarcophilusharrisii
---MFNYERPKHFIQS--------------QNTC--SSRLQP-----PGPETST-FSTSQ
TKQSSILI---HPRQCTEQRYSASSTVSSQITVSSSAF-----------PA---SGQQLS
GSSPGHRVTSTYNQSPASF---LSSVLPSQ-PDYSSS-KTPT---AVES-N-------YQ
QP------SVNQPVNA----KPAQSAHP-KLIP---KTPDHEIQGSKEALIQDLERKLRC
KDNLLHNGNQRLTYEEKMARRLLGPQNAAAVFQAQNDSESQNSA-QHNSENARLQVPTPQ
IRSRSSSRGDTNDQE--SILEKFYPPRFVQVPEN-LCMEEGRFCRIDFKVSGLPV-PDVT
WYLNGRPVQSDELHKMIVSEKGFHSLIFEVVRTSDAGTYACVAKNRAGEATFTIQLDVLA
KEHKRAPMFIYKPQSKKVYEGDSVKLECQVSAIPPPKIFWKRNNEMVQFNTDRISLYHDT
SGRITLLIKDANKKDAGWYTVSAVNEAGVVTCNTRLDVAA-RPTQTLPNPKQLRVRPTFS
KYLALNGKGLDVKQAFNP-EGEFQRLAAQSGLYESEEL
>Chlorocebussabaeus
---MFNYERPKHFIQS--------------QNPC--GSRLQP-----PGPETSS-FS-SQ
TKQSSITI---QPRQCTEQRFSASSTVSSHITMSSSAF-----------PA---SPQQPA
GSNPGQRVTTTYNQSPASF---LSSILPSQ-PDYNSS-KIPS---AMDS-N-------YQ
QF------SAGQPVNA----KPSQTANA-KPTP---RTPDHEIQGSKEALIQDLERKLKC
KDTLLHNGNQRLTYEEKMARRLLGPQNAAAVFQAQSDSGAQDSQ-QHNSEYARLQVPTSQ
VRSRSSSRGDANDQD--AIQEKFYPPRFIQVPEN-MSIDEGRFCRMDFKVSGLPA-PDVS
WYLNGRPVQSDDLHKMIVSEKGLHSLIFEVVRASDAGAYACVARNRAGEATFTVQLDVLA
KEHKRAPMFIYKPQSKKVLEGDSVKLECQISAIPPPKLFWKRNNEMVQFNTDRISLYQDN
TGRVTLLIKDVNKKDAGWYTVSAVNEAGVTTCNTRLDVTA-RPNQTLPAPKQLRVRPTFS
KYLALNGRGLDVKQAFNP-EGEFQRLAAQSGLYESEEL
>Xenopustropicalis
---TFNYERPKHFIQS--------------KPKC--QVESTS-----QSTNEAV-HTSRS
PKKISISI---QPQPCSSYNMSSAAPVAPSKCSKTEVHL---------------QPQSSN
IALSGQENDQSKNTSTA-F---L-TISPSK-SQICHS-TLCQ---SVES-T-------CY
MLV-----LVSNPLTA----ITSIATDL-RQDQ---HEYERGIQGTKDALIQDLERKLKC
KDSILHNGNQRLTYEEKMARRLLGAENAASVFEDHMADSVQDSKREYEKKQTTIHCKSET
VLQCLASNNTKNTQG--SIQEKYFPPRFLQVPED-LTVEEGHFCRIDFKVAGVPV-PDVS
WYLNGKAVQADDFHKFIVSEKGVHSFIFEVVKTYDAGLYKCVASNRAGKSTFTLQLDVLA
QERKRPPCFIQKPAAIKAIEGENIKIECLISAIPQPQILLKKNNEMLRYNTDRIRLYQDD
SGRVSLVIYNVNKTDDGWYTISAVNEAGVATCHARLDVAT-IVNKQMPSVKQLKVKPTFS
RYSALNMKGLDVQEAYSP-EKDQNSQPTYPGLLESEEL
>Heterocephalusglaber
---MFNYERPKHFLQS--------------QNPC--GSRLQP-----PGPETSS-FS-SQ
TKQSSIII---QPRQCTEQRFSASSTVSSHITMSSSAF-----------P----ASQQPA
GSNPGQRVTAPYNQSPASF---LSSILPSQ-PDYSSS-KIPP---TVNA-N-------YQ
QP------SVGQPVSA----RPSQTANA-KPTP---RTPDHEIQGSKEALIQDLERKLKC
KDTLLHNGNQRLTYEEKMARRLLGPQNAAAVFQAQN-SDAQDSP-QHNAEHARLQVPTAQ
VRSRSSSRGDVNDQD--AIQEKFYPPRFIQVPEN-MSIEEGRFCRMDFKVSGLPA-PDVS
WYLNGRPVQSDELHKMIVSEKGFHSLIFEVVRASDAGAYVCVAKNRAGEATFTVQLDVLA
KEHKRAPMFIYKPQSKKVFEGDSVKLECQISAIPPPKIFWKRNNEMVQFNTDRISLYHDN
TGRITLLIKDVNKKDAGWYTVSAVNEAGVTTCNTRLDVTA-RANPTLPAPKQLRVRPTFS
KYLALNGKGLDVKQAFNP-EGEFQRLAAQSGLYESEEL
>Fukomysdamarensis
---MFNYERPKHFLQS--------------QNPC--GSRLQP-----PGPETSS-FS-SQ
TKQSSIII---QPRQCTEQRFSASSTLSSHITMSSSAF-----------P----ASQQPA
GSSPGQRVTASYNQSPASF---LSSILPSQ-PDYSSS-KIPS---TVNA-N-------YQ
QP------SDGQPVNA----KPSQNANA-KPTP---RTPDHEIQGSKEALIQDLERKLKC
KDTLLHNGNQRLTYEEKMARRLLGPQNAAAVFQAQNSDAHESPQ-RHNAEHTRLQVPTAQ
VRSRSSSRGDVNDQD--AIQEKFYPPRFIQVPEN-MSMEEGRFCRMDFKVSGLPA-PDVS
WYLNGRSVQSDELHKMIVSEKGFHSLIFEVVRASDAGPYVCVAKNRAGEATFTVQLDVLA
KEHKRAPMFIYKPQSKKVLEGDSVKLECQISAIPPPKIFWKRNNEMVQFNTDRISLYHDN
TGRITLLIKDVNKKDAGWYTVSAVNEAGVTTCNTRLDVTA-RANQTLPAPKQLRVRPTFS
KYLALNGRGLDVKQAFNP-EGEFQRLAAQSGLYESEEL
>Pteropusalecto
---MFNYERPKYFIQS--------------QNPC--GSRLQP-----PGPETSS-YS-SQ
TKQSSITI---QPRQCTEKRFSASSTVSSHITMSSSAF-----------PA---SPQQLA
SSNPGQRVTATYNQSPANF---LSSILPSQ-PDYSSS-KIPS---TVDS-N-------YQ
QP------SVGQPVNA----KPSQSANA-KPTP---RTPDHEIQGSKEALIQDLERKLKC
KDSLLHNGNQRLTYEEKMARRLLGPQNAAAVFQAENDSEAQDSPQQHNSDHVRLQVPTSQ
IRSRSSSRGDVNDQD--AIQEKFYPPRFIQVPEN-MSIEEGRFCRMDFKVSGLPA-PDVS
WYLNGRPVQSDDFHKMIVSEKGFHSLIFEVVRPSDAGAYACVAKNRAGEATFTVQLDVLA
KEHRRAPMFIYKPQSKKVFEGDSVKLECQISAVPPPKLFWKRNNEMVQFNTDRISLYHDN
SGRVTLLIKDVNKKDAGWYTVSAVNEAGVITCNTRLDVTA-RPNQTLPAPKQLRVRPTFS
KYLALNGKGLDVKQAFNP-EGEFQRLAAQSGLYESEEL
>Cricetulusgriseus
---MFNYERPKHFIQS--------------QNPC--GSRLQP-----PGPETSS-FP-SQ
TKQSSIVI---QPRQCTEQRFSASSTVSSHITVSSSAY-----------P----ASQQLA
GPNPAQKVTASYNQSPASF---LSSILPSQ-PDYISS-KIPS---TVDS-N-------YQ
QS------SVNQPVNA----MPSPTANA-KTTP---RTPDHEIQGSKEALIQDLERKLKC
KDTLLHNGNQRLTYEEKMARRLLGPQNAAAVFQAQN-SDAQDSP-QHNPEHARLQVPTSQ
VRSRSSSRAEANDQD--AIQEKFYPPRFIQVPEN-MSIEEGRFCRMDFKVSGLPA-PDVS
WYLNGRAVQSDELHKMIVSEKGFHSLIFEVVRTSDAGSYACVARNRAGEATFTVQLDVLA
KEHKRAPMFIYKPQSKKVFEGESVKLECQISAIPPPKLFWKRNNEMVQFNTDRISLYHDN
SGRVTLLIKDVNKKDAGWYTVSAVNEAGVTTCNTRLDVTA-RPNQTLPAPKQLRVRPTFS
KYLALNGKGLDVKQAFNP-EGEFQRLAAQSGLYESEEL
>Myotisdavidii
---MFNYERPKHFIQS--------------QNPC--GSRLQP-----PGPETSS-YS-SQ
TKQSSIII---QPRQCTEQRFSASSTVSSHITM-SSAF-----------PA---SPQQPG
GSNPGQRVTATYNQSPASF---LSSILPSQ-PDYSSS-KIPS---TVDS-N-------YQ
QP------SVGQSVNA----KPMQSTNA-KPTP---RTPDHEIQGSKEALIQDLERKLKC
KDSLLHNGNQRLTYEEKMARRLLGPQNAAAVLQAQNDSEAQDSP----------QLLKYF
CRSRSSSRGGVNDED--AIQEKFYPPRFIQVPEN-MSIEEGRFCRMDFKVSGLPA-PDVA
WYLNGRPVQSDDFHKMIVSEKGFHSLIFEMVRVSDAGAYVCVAKNRAGEATFTVQLDVLA
KEHRRAPMFIYKPQSKKVFEGDSVKLECQISAVPPPKLFWKRNNEMVQFNTDRISLYHDN
SGRVTLLIKDVNKKDAGWYTVSAVNEAGVITCNTRLDVTV-RPNQTLPAPKQLRVRPTFS
KYLALNGKGVDVKQAFNP-EGEFQRLAAQSGLYESEEL
>Tinamusguttatus
---MFNYERPKHFIQA--------------KNMC--QGQQQP-----PGAAAST-EPSRQ
IKQSSILI---QPRNPSGQKFSSSSSLSSSITLSSPSCSAPKESTYPVTPA---SAQSPA
SSSSGHRLISMPNQPPAAF---LCSVLPSQ-PEYNS--QAPS---PVDP-H---------
--------SYSKPMYN----KQASIKSM----Q---RTSEHEIRGTKEALIQDLERKLRC
KDNLLQNGNQRLTYEERMARRLLGPENAASVLEAQSEEGLQNAQ-QQNAENIRLQVPTTH
VRSRPSSRGDEHGHD--SIQEKFFQPRFTQVPED-VIIEEGRFCRLDFKVSGLPT-PDVM
WYLNGRMVHQDQFHKMIVSEKGFHSFIFEAVKSSDAGTYECVAVNRAGEASFAVKVEVIA
KEHHTPPTFIFKPQSKKVFEGDTARLECQISAIPTPRIYWKRNNEMVQYNTDRISLLHDN
TGRICLLIHNANKKDAGWYTVSAVNGAGVATCHARLEVAT-HANKPVPAPKQLRVRPTFS
KYLALNGRGLDVKQAFSP-EGEFQRLAEQSGLYESDEL
>Manacusvitellinus
---MFNYERPKHFIQS--------------KNVC--QGQQQP-----PGPAASA-ESSRE
IKQSSILI---QPRNPSGQKFSSSSSLSSSITLSSPSCSAPKESTYPITPA---SAQSPA
SSSSGQRLIPMPNQSPAAF---LCSVLPSQ-PDYNS--QTPS---PMEP-H------NFV
FSSCTS--SYSQPMYN----KQAS-INS---MQ---KTSDQEIRGTKEALIQDLEKKLRC
KDNLLQNGNQRLTYEERMARRLLGPVNAASVLETQSEDNMQNAQ-HQNAENVRLQVPTTH
VRSRPSSRGDERGHD--SIQEKFFQPRFTQVPED-VVIEEGRFCRLDFKVSGLPT-PDVM
WYQNGRMVHQDQFHKMIVSEKGFHSFIFEAVKSSDAGAYECVAVNRAGEASFTVKVEVIA
KEHHMPPTFIFKPQSKKVFEGDTARLECQISAIPTPRIYWKRNNEMVQYNTDRISLLHDN
TGRICLLIHNANKKDAGWYTVSAVNGAGVATCHARLEVAT-HANKPLPAPKQLRVRPTFS
KYLALNGRGLDVKQAFSP-EGEFQRLAEQSGLYESDEL
>Phalacrocoraxcarbo
---MFNYERPKHFIQS--------------KNAC--QGQQQP-----PGPTAST-ESSRQ
IKQSSILI---QPRNPSGQKFSSSSSLSSSITLSSPSCSAPKESTYPVTPA---SAQSPA
SSSSGQRLISMPNQPPAAF---LCSVLPSQ-PNYNS--QTPS---PMEP-Q-------LC
QGLH----SYSQPMYN----KQAS-INS---MQ---KTSDQEIRGTKEALIQDLEKKLRC
KDNLLQNGNQRLTYEERMARRLLGPVNAASVLDAQSEDSMQNAQ-HQNAENIRLQVPTTH
VRSRPSSRGDERGHD--SIQEKFFQPRFTQVPED-VIIEEGRFCRLDFKVSGLPT-PDVM
WYQNGRMIHQDQFHKMIVSEKGFHSFIFEAVKSSDAGTYECVAVNRAGEASFTVKVEVIA
KEHHTPPTFIFKPQSKKVFEGDTARLECQISAIPTPRIYWKRNNEMVQYNTDRISLLHDN
TGRICLLIHNANKKDAGWYTVSAVNGAGVATCHARLEVAT-HANKPLPAPKQLRVRPTFS
KYLALNGRGLDVKQAFSP-EGEFQRLAEQSGLYESDEL
>Nestornotabilis
---MFNYERPKHFIQS--------------KNVC--QGQEQP-----PGPAAST-ESSRQ
LKQSSILI---QPRNPSGQKFSSSSSLSSSITLSSPSCSAPKESTYPVTPA---SAQSPA
SSSSGQRLISMPNQPPAAF---LCSVLPSQ-PDYNS--QTPS---PMEP-Q-----NNFV
FSSCMS--SYSQPMYN----KQAS-INS---MQ---KTSDHEIRGTKEALIQDLEKKLRC
KDNLLQNGNQRLTYEERMARRLLGPVNAASVLETQSEDNMQNTQ-HQNAENIRLQVPTTH
VRSRPSSRGDERGHD--SIQEKFFQPRFTQVPED-VIIEEGRFCRLDFKVSGLPT-PDVM
WYQNGRMVHQDQFHKMIVSEKGFHSFIFEAVKSSDAGTYECVAVNRAGEASFAVKVEVIA
KEHHTPPTFIFKPQSKKVFEGDTARLECQISAIPTPRIYWKRNNEMVQYNTDRISLLHDN
TGRICLLIHNANKKDAGWYTVSAVNGAGVATCHARLEVAT-HTNKPVPAPKQLRVRPTFS
KYLALNGRGLDVKQAFSP-EGEFQRLAEQSGLYESDEL
>Cathartesaura
---MFNYERPKHFIQS--------------KNVC--QGQQQP-----PGPAAST-ESSRQ
IKQSSILI---QPRNPSGQKFSSSSSLSSSITLSSPSCSAPKESTYPVTPA---SAQSPA
SSSSGQRLISMPNQPPAAF---LCSVLPSQ-PDYNS--QTPS---PMEP-Q-----NNFV
FSSCMS--SYSQPMYN----KQAS-ISS---MQ---KTSDQEIRGTKEALIQDLEKKLRC
KDNLLQNGNQRLTYEERMARRLLGPVNAASVLEAQSEDNMQNAQ-HQNAENIRLQVPTTH
VRSRPSSRGDERGHD--SIQEKFFQPRFTQVPED-IIIEEGRFCRLDFKVSGLPT-PDVM
WYQNGRMVHQDQFHKMIVSEKGFHSFIFEAVKSSDAGTYECVAVNRAGEASFAVKVEVIA
KEHHTPPTFIFKPQSKKVFEGDTARLECQISAIPTPRIYWKRNNEMVQYNTDRISLLHDN
TGRICLLIHNANKKDAGWYTVSAVNGAGVATCHARLEVAT-HANKPVPAPKQLRVRPTFS
KYLALNGRGLDVKQAFSP-EGEFQRLAEQSGLYESDEL
>Phoenicopterusruberruber
---MFNYERPKHFIQS--------------KNAC--QGQQQP-----PGPAAST-ESSKQ
IKQSSILI---QPRNPSGQKFSSSSSLSSSITLSSPSCSAPKESTYPVTPA---SAQSPA
SSSSGQRLISMPNQPPAAF---LCSVLPSQ-PDYNS--QTPS---PMEP-Q-----NNFV
FSSCMS--SYSQPMYN----KQAS-INS---MQ---KTSDQEIRGTKEALIQDLEKKLRC
KDNLLQNGNQRLTYEERMARRLLGPVNAASVLEAQSEDNMQNAQ-HQNAENIRLQVPTTH
VRSRPSSRGDERGHD--SIQEKFFQPRFTQVPED-VIIEEGRFCRLDFKVSGLPT-PDVM
WYQNGRMVHQDQFHKMIVSEKGFHSFIFEAVKSTDAGTYECVAVNRAGEASFAVKVEVIA
KEHHTPPTFVFKPQSKKVFEGDTARLECQISAIPTPRIYWKRNNEMVQYNTDRISLLHDN
TGRICLLIHNANKKDAGWYTVSAVNGAGVATCHARLEVAT-HANKPVPAPKQLRVRPTFS
KYLALNGRGLDVKQAFSP-EGEFQRLAEQSGLYESDEL
>Meropsnubicus
---MFNYERPKHFIQS--------------KNVC--QGQQQP-----PGPAAST-ESSRP
IKQSSILI---QPRNPSGQKFSSSSSLSSSVTLSSPSCSAPKESTYPVTPA---SAQSPA
SSSSGQRLIPLPNQPPAAF---LCSVLPSQ-PDCNS--QTPS---PMEP-P-----SNFD
FSSCMS--RYSQPMYN----KQAS-INS---MQ---KTSDQEIRGTKEALIQDLEKKLRC
KDNLLQNGNQRLTYEERMARRLLGPVNAASVLEPQSEDNMQNAQ-HQNAEHVRLQVPTTH
VRSRPSSRGDERGHD--SIQEKFFPPRFTQVPED-VIIEEGRFCRLDFKVSGLPT-PDVM
WYQNGRMVHQDQFHKMIVSEKGFHSFIFEAVKSSDAGTYECVAVNRAGEASFAVKVEVIA
KEHHTPPTFIFKPQSKKVFEGDTARLECQISAIPTPRIYWKRNNEMVQYNTDRISLLHDN
TGRICLLIHNANKKDAGWYTVSAVNGAGVATCHARLEVAT-HANKPLPAPKQLRVRPTFS
KYLALNGRGLDVKQAFSP-EGEFQRLAEQSGLYESDEL
>Haliaeetusalbicilla
---MFNYERPKHFIQS--------------KNVC--QGQQQP-----PGPAAST-ESSRQ
IKQSSILI---QPRNPSGQKFSSSSSLSSSITLSSPSCSAPKESTYPVTPA---SAQSPA
SSSSGQRLISMPNQPPAAF---LCSVLPSQ-PDYNS--QTPS---PMEP-Q-----NNFV
FSSCMS--SYSQPMYN----KQAS-INS---MQ---KTSDQEIRGTKEALIQDLEKKLRC
KDNLLQNGNQRLTYEERMARRLLGPVNAASVLEAQSEDDMQNAQ-QQNAENIRLQVPTAH
VRSRPSSRGDERGHD--SIQEKFFQPRFTQVPED-VIIEEGRFCRLDFKVSGLPT-PDVM
WYQNGRMVHQDQFHKMIVSEKGFHSFIFEAVKSSDAGTYECVAVNRAGEASFAVKVEVIA
KEHHTPPTFIFKPQSKKVFEGDTARLECQISAIPTPRIYWKRNNEMVQYNTDRISLLHDN
TGRICLLIHNASKKDAGWYTVSAVNGAGVATCHARLEVAT-HVNKPIPAPKQLRVRPTFS
KYLALNGRGLDVKQAFSP-EGEFQRLAEQSGLYESDEL
>Leptosomusdiscolor
---MFNYERPKHFIQS--------------KNVC--QGQQQP-----PGPAAST-ESSRQ
IKQSSILI---QPRNPSGQKFSSSSSLSSSITLSSPSCSAPKESTYPVTPA---SAQSPA
SSSSGQRLISMPNQSPAAF---LCSVLPSQ-PNYNS--QTPS---PMEP-H---------
--------SYSQPMYN----KQAS-INS---MQ---KTSDQEIRGTKEALIQDLEKKLRC
KDNLLQNGNQRLTYEERMARRLLGPVNAASVLEAQSEDNMQNAQ-HQNAENIRLQVPATH
VRSRPSSRGDERGHD--SIQEKFFQPRFTQVPED-VIIEEGRFCRLDFKVSGLPT-PDVM
WYQNGRMVHQDQFHKMIVSEKGFHSFIFEAVKSSDAGTYECVAVNRAGEASFAVKVEVIA
KEHHTPPTFIFKPQSKKVFEGDTARLECQISAIPTPRIYWKRNNEMVQYNTDRISLLHDN
TGRICLLIHNANKKDAGWYTVSAVNGAGVATCHARLEVAT-HANKPIPAPKQLRVRPTFS
KYLALNGRGLDVKQAFSP-EGEFQRLAEQSGLYESDEL
>Cariamacristata
---MFNYERPKHFIQS--------------KNVC--QGQQQP-----PGPAAST-ESSRQ
IKQSSILI---QPRNPSGQKFSSSSSLSSSITLSSPSCSAPKESTYPVTPA---SAQSPA
SSSSGQRLISMPNQPPAAF---LCSVLPSQ-PDYNS--QTPS---PMEP-Q-----NNLV
FSSCMS--SYSQPMYN----KQAS-INS---MQ---KTSDQEIRGTKEALIQDLEKKLRC
KDNLLQNGNQRLTYEERMARRLLGPVNAASVLEAQGEDNMQNAQ-HQNAENIRLQVPTTH
VRSRPSSRGDERGHD--SIQEKFFQPRFTQVPED-IIIEEGRFCRLDFKVSGLPT-PDVM
WYQNGRMVHQDQFHKMIVSEKGFHSFIFEAVKSSDAGTYECVAVNRAGEASFAVKVEVIA
KEHHTPPIFIFKPQSKKVFEGDTARLECQISAIPTPRIYWKRNNEMVQYNTDRISLLHDN
TGRICLLIHNANKKDAGWYTVSAVNGAGVATCHARLEVAT-HAKKPLPAPKQLRVRPTFS
KYLALNGRGLDVKQAFSP-EGEFQRLAEQSGLYESDEL
>Balearicaregulorumgibbericeps
---MFNYERPKHFIQS--------------KNVC--QGQQQP-----PGPAAST-ESSRQ
IKQSSILI---QPRNPSGQKFSSSSSLSSSITLSSPSCSAPKESTYPVTPA---SAQSPA
SSSSGQRLISMPNQPPAAF---LCSVLPSQ-PDYNS--QTPS---PMEP-Q-----NNFV
FSSCLS--SYSQPMYN----KQAS-INS---MQ---KTSDQEIRGTKEALIQDLEKKLRC
KDNLLQNGNQRLTYEERMARRLLGPVNAASVLETQSEDNMQNAQ-HQNAENIRLQVPTTH
VRSRPSSRGDERGHD--SIQEKFFQPRFTQVPED-VIIEEGRFCRLDFKVSGLPT-PDVM
WYQNGRMVHQDQFHKMIVSEKGFHSFIFEAVKSADAGTYECVAVNRAGEASFAVKVEVIA
KEHHTPPTFIFKPQSKKVFEGDTARLECQISAIPTPRIYWKRNNEMVQYNTDRISLLHDN
TGRICLLIHNANKKDAGWYTVSAVNGAGVATCHARLEVAT-HANKPLPAPKQLRVRPTFS
KYLALNGRGLDVKQAFSP-EGEFQRLAEQSGLYESDEL
>Gaviastellata
---MFNYERPKHFIQS--------------KNVC--QGQQQP-----PGPAAST-EPSRQ
IKQSSILI---QPRNPSGQKFSSSSSLSSSITLSSPSCSAPKESTYPITPA---SAQSPA
SSSSGQRLTSMPNQPPAAF---LCSVLPSQ-PDYNS--QTPS---PMEP-Q-----NNFV
FSSCMS--SYSQPMYN----KQAS-INF---MQ---KTSDQEIRGTKEALIQDLEKKLRC
KDNLLQNGNQRLTYEERMARRLLGPVNAASVLEAQSEDNMQNAQ-HQNAENIRLQVPTTH
VRSRPSSRGDERGHD--SIQEKFFQPRFTQVPED-VIIEEGRFCRLDFKVSGLPT-PDVM
WYQNGRMVHQDQFHKMIVSEKGFHSFIFEAVKSSDAGTYECVAVNRAGEASFAVKVEVIA
KEHHTPPTFIFKPQSKKVFEGDTARLECQISAIPTPRIYWKRNNEMVQYNTDRISLLHDN
TGRICLLIHNANKKDAGWYTVSAVNGAGVATCHARLEVAT-HANKPVPAPKQLRVRPTFS
KYLALNGRGLDVKQAFSP-EGEFQRLAEQSGLYESDEL
>Fulmarusglacialis
---MFNYERPKHFIQS--------------KNMC--QGQQQP-----PGPAAST-ESSRQ
IKQSSILI---QPRNPSGQKFSSSSSLSSSITLSSPSCSAPKESTYPVTPA---SAQSPA
SSSSGQRLISMPNQPPAAF---LCSVLPSQ-PDYNS--QTPS---PMEP-Q-----NNFV
FSSCTG--SYSQPMYN----KQAS-INS---LQ---KTSDQEIRGTKEALIQDLEKKLRC
KDNLLQNGNQRLTYEERMARRLLGPVNAASVLEAQSEDNMQNAQ-HQNAENIRLQVPTTH
VRSRPSSRGDERGRD--SIQEKFFQPRFTQVPED-VIIEEGRFCRLDFKVSGLPT-PDVM
WYQNGRMVHQDQFHKMIVSEKGFHSFIFETVKSSDAGTYECVAVNRAGESSFAVKVEVIA
KEHHTPPTFIFKPQSKKVFEGDTARLECQISAIPTPRIYWKRNNEMVQYNTDRISLLHDN
TGRICLLIHNANKKDAGWYTVSAVNGAGVATCHARLEVAT-HANKPVPAPKQLRVRPTFS
KYLALNGRGLDVKQAFSP-EGEFQRLAEQSGLYESDEL
>Chaeturapelagica
---MFNYERPKHFIQS--------------KNAC--QGQQQP-----PGPAAST-ESSRQ
IKQSSILI---QPRNPSGQKFSSSSSLSSSITLSSPSCSAPKESTYPVTPA---SAQSPA
SSSSGQRLVSMPNQTPAAF---LCSVLPSQ-PDYNS--QTPS---PMEP-Q-----NNFV
FSSCMS--SYSQPMYN----KQAS-INS---MQ---KTSDQEIQGTKEALIQDLEKKLRC
KDNLLQNGNQRLTYEEKMARRLLGPVNAASVLETHSEDNMQNAQ-HQNTENIRLQVPTTH
VRSRPSSRADERGHD--SIQEKFFQPRFTQVPED-VIIEEGRFCRLDFKVSGLPT-PDVM
WYQNGRMVHQDQFHKMIVSEKGFHSFIFEAVKASDAGTYECVAVNRAGESSFAVKVEVIA
KEHHTPPTFIFKPQSKKVFEGDTARLECQISAIPTPRIYWKRNNEMVQYNTDRISLLHDN
TGRICLLIHNASKKDAGWYTVSAVNGAGVATCHARLEVAT-HANKPVPAPKQLRVRPTFS
KYLALNGRGLDVKQAFSP-EGEFQRLAEQSGLYESDEL
>Tauracoerythrolophus
---MFNYERPKHFIQS--------------KNVC--QGQQQP-----PGPTAST-ESSRQ
IKQSSILI---QPRNPSGQKFSSSSSLSSSITLSSPSCSVPKESTYPITPA---SAQSPA
SSSSGQRLISMPNQPPAAF---LCSVLPSQ-PDYNS--QTPS---PMEP-Q-----SNFI
FSSCMS--SYSQPMYN----KQAS-IGS---MQ---KTSDQQIRGTKEALIQDLEKKLRC
KDNLLQNGNQRLTYEERMARRLLGPVNAASVLEGQSEDNMQNAQ-HQNAENIRLQVPTTH
VRSRPSSRGDERGHD--SIQEKFFQPRFTQVPED-VIIEEGRFCRLDFKVSGLPT-PDVM
WYQNGRMIHQDQFHKMIVSEKGFHSFIFEAVKSSDAGTYECVAVNRAGEASFAVKVEVIA
KEHHTPPTFIFKPQSKKVFEGDTARLECQISAIPTPRIYWKRNNEMVQYNTDRISLLHDN
TGRICLLIHNANKKDAGWYTVSAVNGAGVATCHARLEVAT-HANKPVPAPKQLRVRPTFS
KYLALNGRGLDVKQAFSP-EGEFQRLAEQSGLYESDEL
>Caprimulguscarolinensis
---MFNYERPKHFIQS--------------KNVC--QGQQQP-----PGPTTST-ESSRQ
IKQSSILI---QPCNPSGQKFSSSSSLSSSITLSSPSCSAPKESTYPVTPA---SAQSPA
SSSSGQRLISMPNQPPAAF---LCSVLPSQ-PDYNS--QTPS---PMEP-Q-----NNFL
FSSCLS--SYSQPMYN----KQAS-INS---MQ---KTSDQEIRGTKEALIQDLEKKLRC
KDNLLQNGNQRLTYEERMARRLLGPVNAASVLESQSEDNMQNAQ-HQNAENIRLQVPTTH
VRSRPSSRGDERGHD--SIQEKFFQPRFTQVPED-IIIEEGRFCRLDFKVSGLPT-PDVM
WYQNGRMVHQDQFHKMIVSEKGFHSFIFEAVKSSDAGTYECVAVNRAGEASFAVKVEVIA
KEHHTPPTFIFKPQSKKVFEGDTARLECQISAIPTPRIYWKRNNEMVQYNTDRISLLHDN
TGRICLLIHNANKKDAGWYTVSAVNGAGVATCHARLEVAT-HVHKPLPAPKQLRVRPTFS
KYLALNGRGLDVKQAFSP-EGEFQRLAEQSGLYESDEL
>Phaethonlepturus
---MFNYERPKHFIQS--------------KNVC--QGQQQP-----PGSAASA-ESSRQ
IKQSSILI---QPRNPSGQKFSSSSSLSSSITLSSPSCSAPKESTYPVTPA---SAQSPA
SSSSGQRLISMPNQPPAAF---LCSVLPSQ-PDYNS--QTPS---PMEP-Q-----NNFV
FFSCTS--SYSQPMYN----KQAS-INS---MQ---KTSDQEIRGTKEALIQDLEKKLRC
KDNLLQNGNQRLTYEERMARRLLGPVNAASVLEAQSEDNMQNAQ-HQNAENIRLQVPTTH
VRSRPSSRGDERGHD--SIQEKFFQPRFTQVPED-VIIEEGRFCRLDFKVSGLPT-PDLM
WYQNGRMVHQDQFHKMIVSEKGFHSFIFEAVKSSDAGTYECVAVNRAGEASFAVKVEVIA
KEHHTPPTFIFKPQSKKVFEGDTARLECQISAIPTPRIYWKRNNEMVQYNTDRISLLHDN
TGRICLLIHNANKKDAGWYTVSAVNGAGVATCHARLEVAT-HANKPVPAPKQLRVRPTFS
KYLALNGRGLDVKQAFSP-EGEFQRLAEQSGLYESDEL
>Opisthocomushoazin
---MFNYERPKHFIQS--------------KNVC--QGQQQP-----PGPAAST-EPSRQ
IKQSSILI---QPRNPSGQKFSSSSSLSSSITLSSPSCSAPKESTYPVTPA---SAQSPA
SSSSGQRLISMPNHPPAAF---LCSALPSQ-PDYNS--QTPS---PMEP-Q-----NNFV
FSSCMS--SYSQPMYN----KQAS-INS---MQ---KTSDQEIRGTKEALIQDLEKKLRC
KDNLLQNGNQRLTYEERMARRLLGPANAASVLEADSEDSTQNAQ-HQNAENIRLQVPTTH
VRSRPSSRGDERGQD--SIQEKFFQPRFTQVPED-IIIEEGRFCRLDFKVSGLPT-PDVM
WYQNGRMVHQDQFHKMIVSEKGFHSFIFEAVKSSDAGTYECVAVNRAGEASFAVKVEVIA
KEHHTPPIFIFKPQSKKVFEGDTARLECQISAVPTPRIYWKRNNEMVQYNTDRISLLHDN
TGRICLLIHNANKKDAGWYTVSAVNGAGVATCHARLEVAT-HTNKPVPAPKQLRVRPTFS
KYLALNGRGLDVKQAFSP-EGEFQRLAEQSGLYESDEL
>Eurypygahelias
---MFNYERPKHFIQS--------------KNVC--QGQQQP-----PGPTAST-ESSRQ
IKQSSILI---QPRNPSGQKFSSSSSLSSSITLSSPSCSAPKESTYPVTPA---SAQSPA
SSSSGQRLISMPNQPPAAF---LCSVLPSQ-PDYNS--QTPS---PMEP-Q-----NNFV
FSSRMS--SYSQPMYN----KQAS-INS---LQ---KTSDQEIRGTKEALIQDLEKKLRC
KDNLLQNGNQRLTYEERMARRLLGPANAASVLEAQSEDNMQNAQ---NAENIRLQVPTTH
VRSRPSSRGDERGHD--SIQEKFFQPRFTQVPED-VIIEEGRFCRLDFKVSGLPT-PDVM
WYQNGRMVHQDQFHKMIVSEKGFHSFIFEAVKSSDAGTYECVAVNRAGEASFAVKVEVIA
KEHHTPPTFIFKPQSKKVFEGDTARLECQISAIPTPRIYWKRNNEMVQYNTDRISLLHDN
TGRICLLIHNATKKDAGWYTVSAVNGAGVATCHARLEVAT-HANKPIPAPKQLRVRPTFS
KYLALNGRGLDVKQAFSP-EGEFQRLAEQSGLYESDEL
>Nipponianippon
---MFNYERPKHFIQS--------------KNVC--QGQQQP-----PGPAAST-ESSRQ
IKQSSILI---QPRNPSGQKFSSSSSLSSSITLSSPSCSAPKESTYPVTPA---SAQSPA
SSSSGQRLISMPNQPPAAF---LCSVLPSQ-PDYNS--QTPS---PMEP-Q-----NNFV
FSSCMR--SYSQPMYN----KQAS-INS---MQ---KTSDQEIRGTKEALIQDLEKKLRC
KDNLLQNGNQRLTYEERMARRLLGPVNAASVLEAQSEDNMQNAQ-HQNAENIRLQVPPTH
VRSRPSSRGDERGHD--SIQEKFFQPRFTQVPED-VIIEEGRFCRLDFKVSGLPT-PDVM
WYQNGRMVHQDQFHKMIVSEKGFHSFIFEAVKSSDAGTYECVAVNRAGEASFAVKVEVIA
KEHHTPPTFIFKPQSKKVFEGDTARLECQISAIPTPRIYWKRNNEMVQYNTDRISLLHDN
TGRICLLIHNANKKDAGWYTVSAVNGAGVATCHARLEVAT-HANKPVPAPKLLRVRPTFS
KYLALNGRGLDVKQAFSP-EGEFQRLAEQSGLYESDEL
>Corvusbrachyrhynchos
---MFNYERPKHFIQS--------------KNVC--QGQQQP-----PGPAAST-ESSRE
IKQSSILI---QPRNPSGQKFSSSSSLSSSITLSSPSCSAPKESTYPITPA---SAQSPA
SSSSEQRLQSMPNQSPAAF---LCSVLPSQ-PDYNS--PAPS---PMEP-Q-----NNFV
FSSCTS--SYSQPMYN----KQAS-INS---MQ---KTSDQEIRGTKEALIQDLEKKLRC
KDSLLQNGNQRLTYEERMARRLLGPVNAASVLDSQGEDNMQNAQ-HQNAENIRLQVPTTH
VRSRPSSRADDRGHD--SIQEKFFQPRFTQVPED-VVIEEGRFCRLDFKVSGLPT-PDVM
WYQNGRMVHQDQFHKMIVSEKGFHSFIFEAVKSADAGTYECVAVNRAGEASFTVKVEVIA
KEHHMPPTFIFKPQSKKVFEGDTARLECQISAIPTPRIYWKRNNEMVQYNTDRISLLHDN
TGRICLLIHNANKKDAGWYTVSAVNGAGVATCHARLEVAT-HANKPLPAPKQLRVRPTFS
KYLALNGRGLDVKQAFSP-EGEFQRLAEQSGLYESDEL
>Pteroclesgutturalis
---MFNYERPKHFIQS--------------KNVC--QGQQQP-----PGPAAST-ESSRQ
IKQSSILI---QPRNPSGQKFSSSSSLSSSVTLSSPSCSAPKESTYPVTPA---SAQSPA
SSSSGQRLISMPNQPPAAF---LCSVLPSQ-PDYNS--QTPS---PMEP-Q-----NNFV
FSSRVS--SYSQPMYN----KQASRSNS---MQ---KTSDQEIRGTKEALIQDLEKKLRC
KDNLLQNGNQRLTYEERMARRLLGPVNAASVLETQSEDNMQNAQ---NAENIRLQVPTTH
VRSRPSSRGDERGHD--SIQEKFFQPRFTQVPED-VIIEEGRFCRLDFKVSGLPT-PDVM
WYQNGRMVHQDQFHKMIVSEKGFHSFIFEAVKSSDAGTYECVAVNRAGESSFAVKVEVIA
KEHHTPPTFIFKPQSKKVFEGDTARLECQISAIPTPRIYWKRNNEMVQYNTDRISLLHDN
TGRICLLIHNANKKDAGWYTVSAVNGAGVATCHARLEVAT-HTNKPVPAPRQLRVRPTFS
KYLALNGRGLDVKQAFSP-EGEFQRLAEQSGLYESDEL
>Picoidespubescens
---MFNYERPKHFIQS--------------KNVC--QGQQQP-----PGPAAST-ESSRQ
IKQSSILI---QPRNPSGQKFSSSSSLSSSITLSSPSCSAPKESTYPVTPA---SAQSPA
SSSSGPRLIPMPNQTPAAF---LCSVLPSQ-PDYNS--QTPS---PMEP-Q-----NNFV
FSSCLS--SYSQPMYT----KQAS-INS---MQ---KASDQEIRGTKEALIQDLEKKLRC
KDSLLQNGNQRLTYEERMARRLLGPLNAASVLEAPSEDSMQNAQ-HQNSENIRLQVPTTH
VRSRPSSRGDERGHD--SIQEKFFQPRFTQVPED-VIIEEGRFCRLDFKVSGLPT-PDVM
WYQNGRMVHQDQFHKMIVSEKGFHSFIFEAVKSSDAGTYECVAVNRAGEASFAVKVEVIA
KEHHTPPTFIFKPQSKKVFEGDTARLECQISAIPTPRIYWKRNNEMVQYNTDRISLLHDN
TGRICLLIHNANKKDAGWYTVSAVNGAGVATCHARLEVAT-HANKPIPAPKQLRVRPTFS
KYLALNGRGLDVKQAFSP-EGEFQRLAEQSGLYESDEL
>Tytoalba
---MFNYERPKHFIQS--------------KNVC--QGQQQP-----PGPAAST-ESSRQ
IKQSSILI---QPRNPSGQKFSSSSSLSSSITLSSPSCSAPKESTYPVTPA---SAQSPA
SSSSGQRLISMPNQPPAAF---LCSVLPSQ-PDYNN--QTPS---PMEP-Q-----NNFV
FSSCMS--SYSQPMYN----KQVS-INS---MQ---KTSDQEIRGTKEALIQDLEKKLRC
KDNLLQNGNQRLTYEERMARRLLGPVNAASVLDTQSEDNMQNAQ-HQNAENVRLQVPTTH
IRSRPSSRGDERGHD--SIQEKFFQPRFTQVPED-IIIEEGRFCRLDFKVSGLPT-PDVM
WYQNGRMVHQDQFHKMIVSEKGFHSFIFEAVKSSDAGTYECVAVNRAGESSFAVKVEVIA
KEHHMPPTFIFKPQSKKVFEGDTARLECQISAIPTPRIYWKRNNEMVQYNTDRISLLHDN
TGRICLLIHNANKKDAGWYTVSAVNGAGVATCHARLEVAT-HANKPVPAPKQLRVRPTFS
KYLALNGRGLDVKQAFSP-EGEFQRLAEQSGLYESDEL
>Chlamydotismacqueenii
---MFNYERPKHFIQS--------------KNVC--QGQQQP-----PGATAST-EPSRQ
IKQSSILI---QPRNPSGQKFSSSSSLSSSITLSSPSCSAPKESTYPVTPA---SAQSPA
SSSSGQRLISMPNQPPAAF---LCSVLPSQ-PDYNS--QTPS---PMEP-Q-----NNSL
FSSCTS--SYSQPMYN----KQAS-INS---MQ---KTSDQEIRGTKEALIQDLEKKLRC
KDSLLQNGNQRLTYEERMARRLLGPVNAASVLEAQSEDNMQNAQ-HQNAENIRLQVPATH
VRSRPSSRGDERGHD--SIQEKFFQPRFTQVPED-VIIEEGRFCRLDFKVSGLPT-PDVM
WYQNGRMVHQDQFHKMIVSEKGFHSFIFEAVKSSDAGTYECVAVNRAGEASFAVKVEVIA
KEHHTPPIFIFKPQSKKVFEGDTARLECQISAIPTPRIYWKRNNEMVQYNTDRISLLHDN
TGRICLLIHNANKKDAGWYTVSAVNGAGVATCHARLEVAT-HAKKPVPAPKQLRVRPTFS
KYLALNGRGLDVKQAFSP-EGEFQRLAEQSGLYESDEL
>Egrettagarzetta
---MFNYERPKHFIQS--------------KSVC--QGQQQP-----PGPAAAT-ESSRQ
IKQSSILI---QPRNPSGQKFSSSSSLSSSITLSSPSCSAPKEPTYPVTPA---SAQSPA
SSSSGQRLISMPNQPPAAF---LCSVLPSQ-PDYNS--QTPS---PMEP-Q-----NNFV
FSSCMS--SYSQPMYN----KQAS-INS---MQ---KTSDQEIRGTKEALIQDLEKKLRC
KDNLLQNGNQRLTYEERMARRLLGPANAASVLEAQSEDNMQNAQ-HQNAENIRLQVPTTH
VRSRPSSRGEERGQD--SIQEKFFQPRFTQVPED-VIIEEGRFCRLDFKVSGLPT-PDVM
WYQNGRMVHQDQFHKMIVSEKGFHSFIFEAVKASDAGTYECVAVNRAGESSFAVKVEVIA
KEHHTPPTFIFKPQSKKVFEGDTARLECQISAVPTPRIYWKRNNEMVQYNTDRISLLHDN
TGRICLLIHNANKTDAGWYTVSAVNGAGVATCHARLEVAT-HANKPIPAPKLLRVRPTFS
KYLALNGRGLDVKQAFSP-EGEFQRLAEQSGLYESDEL
>Acanthisittachloris
---MFNYERPKHFIQS--------------KNMC--QGQQQP-----LGPAAST-EPSRE
IKQSSILI---QPRNPSGQKFSSSSSLSSSITLSSPSCSAPKESTYPITPA---SAQSPA
SSSSGQRLISVPNQSPAAF---LCSVLPSQ-PDYNS--QTPS---PMEP-HPAAYGNNFV
FSSCTS--SYSQPMYN----KQAS-INS---MQ---KTSDQEIRGTKEALIQDLEKKLRC
KDNLLQNGNQRLTYEERMARRLLGPVNAASVLETQSEDNMQNAQ-HQNAENIRLQVPTTH
VRSRPSSRGDDRGHD--SIQEKFFQPRFTQVPED-VVIEEGRFCRLDFKVSGLPT-PDVM
WYQNGRMVHQDQFHKMIVSEKGFHSFIFEAVKSSDAGTYECVAVNRAGEASFAVKVEVIA
KEHHMPPTFVFKPQSKKVFEGDTARLECQISAIPTPRIYWKRNNEMVQYNTDRISLLHDN
TGRICLLIHNANKKDAGWYTVSAVNGAGVATCHARLEVAT-HANKPVPAPKQLRVRPTFS
KYLALNGRGLDVKQAFSP-EGEFQRLAEQSGLYESDEL
>Charadriusvociferus
---MFNYERPKHFIQS--------------KNVC--QGQQQP-----PGPAAST-EPSRQ
IKQSSILI---QPRNPSGQKFSSSSSLSSSITLSSPSCSAPKESTYPVTPA---SAQSPA
SSSSGQRLISMPNQPPAAF---LCSVLPSQ-PDYNS--QTPS---PMEP-Q-----NNFV
FSSCMS--SYSQPMYN----KQAS-INS---MQ---KASDQEIRGTKEALIQDLEKKLRC
KDNLLQNGNQRLTYEERMARRLLGPVNAASVLETPSEDNMQNAQ-LQNAENIRLQVPTTH
VRSRPSSRGDERGHD--SIQEKFFQPRFTQVPED-VIIEEGRFCRLDFKVSGLPT-PDVM
WYQNGRMVHQDQFHKMIVSEKGFHSFIFEAVKSSDAGTYECVAVNRAGEASFAVKVEVIA
KEHHTPPTFIFKPQSKKVFEGDTARLECQISAIPTPRIYWKRNNEMVQYNTDRISLLHDN
TGRICLLIHNANKKDAGWYTVSAVNGAGVATCHARLEVAT-HANKPVPAPKQLRVRPTFS
KYLALNGRGLDVKQAFSP-EGEFQRLAEQSGLYESDEL
>Bucerosrhinocerossilvestris]
---MFNYERPKHFIQS--------------KNVC--QGQEQP-----PGAAAST-ESSRQ
IKQSSILI---QPRNPSGQKFSSSSSLSSSITLSSPSCSAPKESTYPVTPA---SAQSPA
SSSSGQRLISMPNQPPAAF---LCSVLPSQ-PDYNS--QTPS---PMEP-Q-----SNSV
FSSCMS--SYSQPMYN----KQAS-INS---MQ---KTSDQEIRGTKEALIQDLEKKLRC
KDNLLQNGNQRLTYEERMARRLLGPVNAASVLEAPSEDNMQNAQ-HQNAENVRLQVPTTH
VRSRPCSRGDERGHE--SIQEKFFQPRFTQVPED-VIIEEGRFCRLDFKVSGLPT-PDVM
WYQNGRMVHQDQFHKMIVSEKGFHSFIFEAVKSSDAGTYECVAVNRAGEASFAVKVEVIA
KEHHMPPTFIFKPQSKKVFEGDTARLECQISAIPTPRIYWKRNNEMVQYNTDRISLLHDN
TGRICLLIHNANKKDAGWYTVSAVNGAGVATCHARLEVAT-HAHKPVPAPKQLRVRPTFS
KYLALNGRGLDVKQAFSP-EGEFQRLAEQSGLYESDEL
>Aptenodytesforsteri
---MFNYERPKHFIQS--------------KKVC--QGQQQP-----PGPAAST-ESSRQ
IKQSSILI---QPRNPSGQKFSSSSSLSSSITLSSPSCSAPKESTYPVTPA---SAQSPA
SSSSGQRLISMPNQPPAAF---LCSVLPSQ-PDY-S--HTPS---PMEP-Q-----NNFV
FSSCMS--SYSQPMYN----KQAS-INS---MQ---KTSDQEIRGTKEALIQDLEKKLRC
KDNLLQNGNQRLTYEERMARRLLGPVNAASVLEAQSEDNMQNAQ-HQNAENIRLQVPTTH
VRSRPSSRGDERGHD--SIQEKFFQPRFTQVPED-IIIEEGRFCRLDFKVSGLPT-PDVM
WYQNGRMVHQDQFHKMIVSEKGFHSFIFEAVKSSDAGTYECVAVNRAGEASFAVKVEVIA
KEHHTPPTFIFKPQSKKVFEGDTARLECQISAIPTPRIYWKRNNEMVQYNTDRISLLHDN
TGRICLLIHNANKKDAGWYTVSAVNGAGVATCHARLEVAT-HAIKPVPAAKQLRVRPTFS
KYLALNGRGLDVKQAFSP-EGEFQRLAEQSGLYESDEL
>Mesitornisunicolor
---MFNYERPKHFIQS--------------KNVC--QGQQQP-----PGPTVST-DSSRQ
IKQSSILI---QPRNPSGQKFSSSSSLSSSITLSSPSCSAPKESTYPVTPA---SAQSPA
SSSSGQRLISMPNQPPAAF---LCSVLPLQ-PDYNS--QAPS---PMEP-H-----NNFI
FSSCMS--SYSQPMYN----KQAS-INS---MQ---KTSDHEIRGTKEALIQDLEKKLRC
KDNLLQNGNQRLTYEERMARRLLGPANAATVLEAQSEDNMQNAQ---NADNIRLQVPTTH
VRSRPSSRGDERGHD--SIQEKFFQPRFTQVPED-IIIEEGRFCRLDFKVSGLPT-PDVM
WYQNGRMVHQDQFHKMIVSEKGFHSFIFEAVKSSDAGTYECVAVNRAGEASFAVKVEVIA
KEHHTPPTFIFKPQSKKVFEGDTARLECQISAIPTPRIYWKRNNEMVQYNTDRISLLHDN
TGRICLLIHNANKKDAGWYTVSAVNGAGVATCHARLEVAN----KPVPAPKQLRVRPTFS
KYLALNGRGLDVKQAFSP-EGEFQRLAEQSGLYESDEL
>Calypteanna
---MFNYERPKHFIQS--------------KNVC--QGQQQP-----PGPAAST-ESSRQ
LKQSSILI---QPCNPSGQKFSSSSSLSSSITLSSPSCSAPKEPTYPVTPA---SAQSPA
SSSSGQRLISMPNQNPAAF---LCSVLPSQ-PDYNS--QTPS---PMEP-Q-----NNFV
FSSCMS--SYSQPMYN----KQAS-ITS---MH---KTSDQEIQGTKEALIQDLEKKLRC
KDSLLQNGNQRLTYEERMARRLLGPVNAASVLEAQSEDNMQNVQ-HQNTENIRLQVPTTH
VRSRPSSRADDRGHD--SIQEKFFQPRFTQVPED-VIIEEGRFCRLDFKVIGLPT-PDVM
WYQNGRMVHQDQFHKMIVSEKGFHSFIFESVKASDAGTYECVAVNRAGESSFAVKVEVIA
KEHHTPPTFIFKPQSKKVFEGDTARLECQISAIPTPRIYWKRNNEMVQYNTDRISLLHDN
TGRICLLIHNATKKDAGWYTVSAVNGAGVATCHARLEVAT-HANKPVPAPKQLRVRPTFS
KYLALNGRGLDVKQAFSP-EGEFQRLAEQSGLYESDEL
>Pygoscelisadeliae
---MFNYERPKHFIQS--------------KNVC--QGQQQP-----PGPAAST-ESSRQ
IKQSSILI---QPRNPSGQKFSSSSSLSSSITLSSPSCSAPKESTYPVTPA---SAQSPA
SSSSGQRLISMPNQPPAAF---LCSVLPSQ-PDY-S--HAPS---PMEP-Q-----NNFV
FSSCMS--SYSQPMYN----KQAS-INS---MQ---KTSDQEIRGTKEALIQDLEKKLRC
KDNLPQNGNQRLTYEERMARRLLGPVNAASVLEAQSEDNMQNAQ-HQNAENIRLQVPTTH
VRSRPSSRGDERGHD--SIQEKFFQPRFTQVPED-IIIEEGRFCRLDFKVSGLPT-PDVM
WYQNGRMVHQDQFHKMIVSEKGFHSFIFEAVKSSDAGTYECVAVNRAGEASFAVKVEVIA
KEHHTPPTFIFKPQSKKVFEGDTARLECQISAIPTPRIYWKRNNEMVQYNTDRISLLHDN
TGRICLLIHNANKKDAGWYTVSAVNGAGVATCHARLEVAT-HTVKPVPAAKQLRVRPTFS
KYLALNGRGLDVKQAFSP-EGEFQRLAEQSGLYESDEL
>Apalodermavittatum
---MFNYERPKHFIQA--------------KNVC--QGQQQP-----PGPAAST-ESSRQ
IKQSSILI---QPRNPSGQKFSSSSSLSSSITLSSPSCSAPKESTYPVTPA---SAQSPA
SSSSGQRLISMPNQSPAAF---LCSVLPSQ-PDYNS--QTPS---PMEP-H---------
--------SYSQPMYN----KQASFTSM----Q---KTSDQEIRGTKEALIQDLEKKLRC
KDNLLQNGNQRITYEERMARRLLGPVSAASVLETPSEDNVPNAQ-HQNAENIRLQVPTTH
VRSRPSSRGDERGHD--SIQEKFFQPRFTQVPED-VIIEEGRFCRLDFKVSGLPT-PDVM
WYQNGRMVHQDQFHKMIVSEKGFHSFIFEAVKSSDAGTYECVAVNRAGEASFAVKVEVIA
KEHHMPPTFIFKPQSKKVFEGDTARLECQISAIPTPRIYWKRNNEMVQYNTDRISLLHDN
TGRICLLIHNANKNDAGWYTVSAVNGAGVATCHARLEVAT-HTNKPVPAPKQLRVRPTFS
KYLALNGRGLDVKQAFSP-EGEFQRLAEQSGLYESDEL
>Pelecanuscrispus
---MFNYERPKHFIQS--------------KNVC--QGQQQP-----PGPAAST-ESSRQ
IKQSSILI---QPRNPSGQKFSSSSSLSSSITLSSPSCSAPKESTYPVTPA---SAQSPA
SSSSGQQLISMPNQPPAAF---LCSVLPSQ-PDYNS--QTPS---PMEP-Q-----NNFV
FSSCMS--SYSQPMYN----KQAS-INS---MQ---KTSDQEIRGTKEALIQDLEKKLRC
KDNLLQNGNQRLTYEERMARRLLGPVNAASVLETQSEDNMQNTQ-HQNAENVRLQVPTTH
VRSRPSSRGDERGHD--AIQEKFFQPRFTQVPED-VVIEEGRFCRLDFKVSGLPT-PDVM
WYQNGRMVHQDQFHKMIVSEKGFHSFIFEAVKSSDAGTYECVAVNRAGESSFAVKVEVIA
KEHHTPPTFIFKPQSKKVFEGDTARLECQISAIPTPRIYWKRNNEMVQYNTDRISLLHDN
TGRICLLIHNASKKDAGWYTVSAVNGAGVATCHARLEVAT-HPHKPIPAPKLLRVRPTFS
KYLALNGRGLDVKQAFSP-EGEFQRLAEQSGLYESDEL
>Cuculuscanorus
---MFNYERPKHFIQS--------------KNVC--QGQQQP-----PGPAAST-ESSRQ
LKQSSILI---QPCNPSGQKFSSSSSLSSSITLSSPSCSAPKESTYPVTPA---SAQSPA
SSSSGQRLISMPNQPPAAF---LCSVLPSQ-PDYNS--QTPS---PMEP-Q-----NNFV
FSSCTI--SYSQPMYN----KQAS-VNS---MQ---KATDQEMRGTKEALIQDLEKKLRC
KDNLLQNGNQRLTYEERMARRLLGPVNAASVLETQSEDSMQNAQ-HQNAENIRLQVPTTH
VRSRPSSRGDERGHD--SIQEKFFQPRFTQVPED-VIIEEGRFCRLDFKVSGLPT-PDVM
WYQNGRMVHQDQFHKMIVSEKGFHSFIFEAVKSTDAGTYECVAVNRAGEASFAVKVEVIA
KEHHTPPTFIFKPQSKKVFEGDTARLECQISAIPTPRIYWKRNNEMVQYNTDRISLLHDN
TGRICLLIHNANKKDAGWYTVSAVNGAGVATCHARLEVASKHANKPIPAPKQLRVRPTFS
KYLALNGRGLDVKQAFSP-EGEFQRLAEQSGLYESDEL
>Taeniopygiaguttata
---MFNYERPKHFIQS--------------KNVC--QGQQQP-----PGPAAST-EPSRE
IKQSSILI---QPRNPSGQKFSSSSSLSSSITLSSPSCSAPKESTYPITPA---------
----SAQLLPMPNQSPAAF---LCSVLPSQ-PDYNS--PAPS---PVEA-H-------MS
QAAG----NYSQPMYN----KQAS-INS---MQ---KTSDQEIRGTKEALIQDLEKKLRC
KDSLLQNGNQRLTYEERMARRLLGPANAASVLDTQGEDSMQNAQ-HQNAENIRLQVPTTH
VRSRPSSRGDDRGHD--SIQEKFFQPRFTQVPED-VVIEEGRFCRLDFKVSGLPT-PDVM
WYQNGRMVHQDQFHKMIVSEKGFHSFIFEAVKSADAGTYECVAVNRAGEASFTVKVEVIA
KEHHMPPTFIFKPQSKKVFEGDTARLECQISAIPTPRIYWKRNNEMVQYNTDRISLLHDN
TGRICLLIHNATKKDAGWYTVSAVNGAGVATCHARLEVAS--KFQPLPAPKQLRVRPTFS
KYLALNGRGLDVKQAFSP-EGEFQRLAEQSGLYESDEL
>Ficedulaalbicollis
---MFNYERPKHFIQS--------------QNVC--QGQQQL-----PGPAAST-EPSRE
IKQSSILI---QPRNPSGQKFSSSSSLSSSITLSSPSCSAPKESTYPITPA---SAQSPA
SSSSGQRLLPMPNQSPAAF---LCSVLPSQ-PDYNS--PAPS---PVEP-H-------FL
NHSTE---GRGKPMYN----KQAS-INS---MQ---KTSDQEIRGTKEALIQDLEKKLRC
KDSLLQNGNQRLTYEERMARRLLGPANAASVLDTQGEENMQSAQ-HQNSENIRLQVPTTH
VRSRPSSRGDDRGHD--SIQEKFFQPRFTQVPED-VVIEEGRFCRLDFKVSGLPT-PDVM
WYQNGRMVHQDQFHKMIVSEKGFHSFIFEAVKSADAGTYECVAVNRAGEASFTVKVEVIA
KEHHMPPTFIFKPQSKKVFEGDTARLECQISAIPTPRIYWKRNNEMVQYNTDRISLLHDN
TGRICLLIHNANKKDAGWYTVSAVNGAGVATCHARLEVAT-HANKPLPAPKQLRVRPTFS
KYLALNGRGLDVKQAFSP-EGEFQRLAEQSGLYESDEL
>Anasplatyrhynchos
---MFNYERPKHFIQS--------------KNVC--QGQQQP-----PGPATST-EPSRQ
IKQSSILI---QPRNPSGQKFSSSSSLSSSITLSSPSCSAPKESTYPVTPA---SAQSPA
SSSSGQRLISMPNQPPAAF---LCSVLPSQ-PDYNS--QTPP---GEPQNN-------FV
FSPCMS--SYSKPMYN----KQAS-INS---MQ---KTSDQEIRGTKEALIQDLEKKLRC
KDNLLQNGNQRLTYEERMARRLLGPENAASVFEAQSE-DMQNAQ-HQNAENIRLQVPTTH
VRSRPSSRGDERGHD--AIQEKFFQPRFTQVPED-VIIEEGRFCRLDFKVSGLPT-PDVM
WYQNGRMVHQDQFHKMIVSEKGFHSFIFEAVKSSDAGTYECVAVNRAGEASFAVKVEVIA
KEHHTPPTFIFKPQSKKVFEGDTARLECQISAIPTPRIYWKRNNEMVQYNTDRISLLHDN
TGRICLLIHNANKKDAGWYTVSAVNGAGVATCHARLEVAT-HANKPVPAPKQLRVRPTFS
KYLALNGRGLDVKQAFSP-EGEFQRLAEQSGLYESDEL
>Pelodiscussinensis
---MFNYERPKHFIQS--------------QNTC--QGKLQP-----PGPKTSTLSS-SQ
TKQSSILI---QPRNSSEQKFSSSSTLSSPIFLSSSSYSSPKESAFPITPA---SAQSPA
SSSSGQRLSSMHNQSPAAF---LCSVLPPQ-PDYNS--QAPP---TVES-N---------
--------SYSKPMYN----KQVSIKST----P---KTSDRELQGTKEALIQDLERKLRG
KDNLLHNGNQRLTYEEKMARRLLGPENAASVLVTPNEENLHNLQ--QNSENTRLQVPATK
ERSRPSSRGEGNEHD--SIQEKFFQPRFLQVPENKMTVEEGRFCRIDFKVSGLPA-PDLV
WYLNGRLVHPDDFHKMIVSEKGFHSLIFEVVRGSDAGTYECIASNRAGEASFTVQLDVAA
KEHQKAPTFIFKPQSKKVYEGDSARLECQISAIPTPRIYWKRNNEMLQYNTDRISLFYDN
PGKICLLIHYVNKKDAGWYTVSAVNEAGVATCHCRLDVAT-HTYKPVPTPKQLKVRPTFS
KYLAFNSKGLDVKPAFSP-EGEFERLAAQSGLYESDEL
>Gallusgallus
---MFNYERPKHFIQS--------------KNVC--QGQQQP-----PGSSTST-ESSRQ
IKQSSILI---QPRNPSGQKFSSSSSLSSSITLSSPSCSAPKESTYPVTPA---SAQSPA
SSSSGQRLISMPNQTPAAF---LCSVLPSQ-PDYNS--QTP----PMEP-H---------
---------YSKPMYK----KQAS-INS---MQ---KTSDQEIRGTKEALIQDLEKKLRC
KDNLLQNGNQRLTYEERMARRLLGPENAASVLEAQSE-DMQNTQ---NAENVRLQVPTTH
VRSRPSSRGDERGHD--SIQEKFFQPRFTQVPED-VIIEEGRFCRLDFKVSGLPT-PDVM
WYQNGRMVHQDQFHKMIVSEKGFHSFIFEAVKSSDAGTYECVAVNRAGESSFAVKVEVIA
KEHHTPPTFIFKPQSKKVFEGDTARLECQISAIPTPRIYWKRNNEMVQYNTDRISLLHDN
TGRICLLIHNANKKDAGWYTVSAVNGAGVATCHARLEVAT-HTNKPVPAPKQLRVRPTFS
KYLALNGRGLDVKQAFSP-EGEFQRLAEQSGLYESDEL
>Callorhinchusmilii
---SFNYERPSHFLQS--------------QTKR--QPKYQPVSASAPFPQHSQATQARL
YMVQPLPLSSQQPVNQNGQRSTSPSTLSSPASTRSSSFGSPGELSPPLTPQSSHSSQSPI
NPPPTQMFSPFFTQSPAAF---LSSVLPSQRASLPMN-HSSR---PTTE-T-------YD
RNP-----RI---VGK----KTVKSPKL---------TSDQEIQGSKDAVIQDLERKLRC
KNGLLSNGQQRLTYEEKMARRLLGPENVASVFDLQQTESDASQQ-QNSNSQRRQDYQSQA
SRQRHGSR--ENENE--SIQEQLFPPRFLQKPDGNIVIQEYGFCRIDTKVGGLPS-PELS
WYLNGQPVCQDFTHKMLVSGKGVHSLIIDAVTSRDAGLYECVASNRAGENRFTVQLDVEA
QEARRPAEFIYKLQNTKAVEGGEVRLDCLVSGSPQPNIFWRKDHEMIKCNTDRIRMIQSD
EGRVGLQIFPVSRCDAGWYTVSAQNDTGTSICTARLDVHN-RPIAQVPSNRQLKVQPTFN
QYFN------DQRPNWKV---DSQHTASYPGLLESEEL
>Daniorerio
---AFNYERPRHFIQSLPSFHTHDTETSKPNDLC--VPATTP-----APLVTPPLHAPTQ
TLMCSSMTLIPKARSTPNSENLSPAAFLSSVLPSPPSC----------------QSKCLS
IPQSPRHSSRSPSPTQKVQ---EPPLSPSN-QLRNLPARIPPDTLKTTA-R-------SL
QSSPVPHITYTSNMLP----KPILKKNV-S-RP-VSRATDEDIQGSKDALMQDLEQKLRN
KVPQQRNNQQKISYEERMARRLLGADNAASVFHLENSFSSQPAQ-PGSPED---QYPGGI
WSRKKRSGGDSTEAS--TIQEKCFAPRFIQVPQD-VTVEEGRFCRIDFKVVGLPT-PDIS
WYLDGKPIRPDDYHKMLVCEKSVHSFIIEIVTIHHAGLYECIAKNRAGQSQFSLHLDVIA
QEQLCPPTFVVKMKNSHAMEGDAVRLECKVNASPSPQLYWKKDKEMLRIDHTRMSLSQDS
SGKQCLVINPVMKSDAGWYTVSAINEAGMSTCNARLDVAT-RLNKTTHPARPLKNLPIVN
QFSTL---------CLDP------LVQHTAPLYESEEL
>Takifugurubripes
---AFNYERPRHFIQS---------------QPCFQAPSYDS-----VVKDSQE----NQ
NQQ--------NPNSPPNSLTSMESPVTDPLVVQTQAQ-----------FQYLSLSQNQS
NNEGQANGTTKSSPSSSSF---CSSISTSS-ASSSQK-QIPPTVISLPT-T-------YQ
---------GTPHILP----KPTLKKPV-TPRPSSSRSTDEDIQGSKDALIQDLEKKLRT
KEARRRISQQKLSYEERMARRLLGPEGPISMFDQGGVFEPQPVQ-PVSPEG---RYTGGL
W-GRRHTQSDERGDEEAAIQEKCYVPRFLQIPAD-LSVEEGRFCRIDFKVGGLPM-PDVT
WYLDGEAVRPDDFHKMLVCEKGMHSLILEITTMRDAGVYECVARNRAGESRFTMRLNVIA
QEVLQPPTFVQKLLNSRALEGDTVSLECKIYASPTPQVFWKKDKEMLHIDPSRMSLYQDG
SGRHRLLIEWVRKSDAGWYTLSAINVAGMSSCNARLDIGS-K------------------
--------------------------------------
>Oryziaslatipes
---AFNYERPRHFIQS---------------QPAFQAPSYDS-----VLRDAQENHSSPQ
NLYGAQLS---HTESSQTQTLSKSTLQSQFQSLS--------------------LTQNLS
SPTSTPASSTANQDALSASAAYLCSVLPSH----SSS-KLSP---IFSS-D-------FQ
QA------RSWSPSIP----KPILKKSV-APRPSSSRSTDEDIQGSKDALIQDLEKKLRS
KEARRRHS-QKLSYEERMARRLLGPENATCMFDQDQYLDSPRDYWGETSSGITLLIPWSL
LKGRRHSGTDRRSNEGSAIQEKCYAPRFLQTPPD-LTVEEGRFCRIDFKVGGLPT-PDVS
WYLDGKAIRPDDYHKMLVCEKGMHSFIIEIVTVHHAGVYECVARNRAGESRFTMRLDVLA
QEVLRPPSFVQKMLNTRALEGDTVRFECKVDASPPPQLHWKKDKDMLRIDPSRMSLYQDG
SGRQCLLIERVVKADAGWYTLSAINEAGMSTCNARLDVGS-K------------------
--------------------------------------
>Tetraodonnigroviridis
MRSSFTL---------------------------------TP-----ITPSAPS------
-----------VP--CVPLSFSVSSGLGSATLP---------------------ANQDPV
LPPSSYHGSVLPSQSASSF------ALPTS-NICSQP-KIPS---AMDS-N-------YQ
QS------SAGQPINA----KPSQTANA-KPIP---RTPDHEIQGSKEALIQDLERKLKC
KEARRRIS-QKLSYEEKMARRLLGPEGSISMSDQGYAFESQEERLKVNQDE----IPAR-
-RGRHHTAIDDRGGEESAIQEKCYAPRFLQIPAD-LSVEEGRFCRIDFKVGGLPM-PDVT
WYLDGKAVRPDEFHKMLVCEKGMHSFILEITTVHDAGVYECVARNRAGESRFTMRLNVIA
QEALQPPIFVQRLLNSRALEGDTVSLECKVDASPTPQVFWKKDKEMLRIDPSRMSLYQDG
CGRHRLLIEWVTKSDAGWYTVSAINVAGMSSCNARLDVGT---------PTAMPIKTTAR
R----------------P-----------ALLYESEEL
